# Supplementary material for: Poly[diaqua­bis(μ2-5-carb­oxy-2-propyl-1H-imidazole-4-carboxyl­ato-κ3 N 3,O 4:O 5)lead(II)]
Source: Acta Crystallogr Sect E Struct Rep Online. 2010 Apr 21;66(Pt 5):m543. doi: 10.1107/S1600536810013735 (PMC2979092; doi:10.1107/S1600536810013735)
Supplement: Supplementary file 1 [file e-66-0m543-sup1.cif]

##############################################################################
###                                                                        ###
###        Electronic paper (Acta Crystallographica Section E)             ###
###                                                                        ###
##############################################################################
#                                                                            #
# This CIF contains the data in a paper accepted for publication in Acta     #
# Crystallographica Section E. It conforms to the requirements of Notes      #
# for Authors for Section E, and has been peer reviewed under the auspices   #
# of the IUCr Commission on Journals.                                        #
#                                                                            #
# Full details of the Crystallographic Information File format               #
# are given in the paper "The Crystallographic Information File (CIF):       #
# a New Standard Archive File for Crystallography" by S. R. Hall, F. H.      #
# Allen and I. D. Brown [Acta Cryst. (1991), A47, 655-685].                  #
#                                                                            #
# The current version of the core CIF dictionary is obtainable from          #
# ftp://ftp.iucr.org/pub/cif_core.dic. The current version number is 2.4.    #
#                                                                            #
# Software is freely available for graphical display of the structure(s) in  #
# this CIF.  For information consult the CIF home page http://www.iucr.org/  #
# cif/home.html                                                              #
#                                                                            #
# This file may be used for bona fide research purposes within the           #
# scientific community so long as proper attribution is given to the journal # 
# article from which it was obtained.                                        #
#                                                                            #
##############################################################################
                                             
data_I
_audit_creation_method     SHELXL-97
_chemical_name_systematic
;
Poly[diaquabis(\m~2~-5-carboxy-2-propyl-1<i>H</i>-imidazole-4-carboxylato-
\k^3^<i>N</i>^3^,<i>O</i>^4^:<i>O</i>^5^)lead(II)]
;
_chemical_name_common     ?
_chemical_formula_moiety     'C16 H22 N4 O10 Pb'
_chemical_formula_sum     'C16 H22 N4 O10 Pb'
_chemical_formula_iupac     '[Pb (C8 H9 N2 O4)2 (H2 O)2]'
_chemical_formula_weight     637.57
_chemical_melting_point     ?
_symmetry_cell_setting     'monoclinic'
_symmetry_space_group_name_H-M     'C 2/c'
_symmetry_space_group_name_Hall     '-C 2yc'
loop_
    _symmetry_equiv_pos_as_xyz
    'x, y, z'
    '-x, y, -z+1/2'
    'x+1/2, y+1/2, z'
    '-x+1/2, y+1/2, -z+1/2'
    '-x, -y, -z'
    'x, -y, z-1/2'
    '-x+1/2, -y+1/2, -z'
    'x+1/2, -y+1/2, z-1/2'
_cell_length_a     13.1201(15)
_cell_length_b     13.2929(16)
_cell_length_c     11.5910(13)
_cell_angle_alpha     90.00
_cell_angle_beta     98.531(2)
_cell_angle_gamma     90.00
_cell_volume     1999.2(4)
_cell_formula_units_Z     4
_cell_measurement_reflns_used     2051
_cell_measurement_theta_min     2.483
_cell_measurement_theta_max     23.917
_cell_measurement_temperature     293(2)
_exptl_crystal_description     block
_exptl_crystal_colour     colorless
_exptl_crystal_size_max     0.45
_exptl_crystal_size_mid     0.17
_exptl_crystal_size_min     0.13
_exptl_crystal_density_diffrn     2.118
_exptl_crystal_density_meas     ?
_exptl_crystal_density_method     'not measured'
_exptl_crystal_F_000     1232
_exptl_absorpt_coefficient_mu     8.504
_exptl_absorpt_correction_type     multi-scan
_exptl_absorpt_process_details     '(SADABS; Bruker, 2007)'
_exptl_absorpt_correction_T_min     0.1144
_exptl_absorpt_correction_T_max     0.4044
_exptl_special_details
;
;
_diffrn_ambient_temperature     293(2)
_diffrn_radiation_type     MoK\a
_diffrn_radiation_wavelength     0.71073
_diffrn_radiation_source     'fine-focus sealed tube'
_diffrn_radiation_monochromator     graphite
_diffrn_measurement_device_type     'Bruker SMART 1000 CCD area-detector'
_diffrn_measurement_method     '\f and \w scans'
_diffrn_detector_area_resol_mean     ?
_diffrn_reflns_number     4884
_diffrn_reflns_av_R_equivalents     0.0479
_diffrn_reflns_av_sigmaI/netI     0.0453
_diffrn_reflns_theta_min     2.19
_diffrn_reflns_theta_max     24.99
_diffrn_reflns_theta_full     24.99
_diffrn_measured_fraction_theta_max     0.997
_diffrn_measured_fraction_theta_full     0.997
_diffrn_reflns_limit_h_min     -13
_diffrn_reflns_limit_h_max     15
_diffrn_reflns_limit_k_min     -15
_diffrn_reflns_limit_k_max     15
_diffrn_reflns_limit_l_min     -10
_diffrn_reflns_limit_l_max     13
_diffrn_standards_number     0
_diffrn_standards_interval_count     ?
_diffrn_standards_interval_time     ?
_diffrn_standards_decay_%     ?
_refine_special_details
;
Refinement of <i>F</i>^2^ against ALL reflections. The weighted <i>R</i>-factor
wR and goodness of fit <i>S</i> are based on <i>F</i>^2^, conventional
<i>R</i>-factors <i>R</i> are based on <i>F</i>, with <i>F</i> set to zero for
negative <i>F</i>^2^. The threshold expression of <i>F</i>^2^ >
\s(<i>F</i>^2^) is used only for calculating <i>R</i>-factors(gt) etc. and is
not relevant to the choice of reflections for refinement. <i>R</i>-factors
based on <i>F</i>^2^ are statistically about twice as large as those based on
<i>F</i>, and <i>R</i>- factors based on ALL data will be even larger.
;
_reflns_number_total     1751
_reflns_number_gt     1640
_reflns_threshold_expression     I>2\s(I)
_refine_ls_structure_factor_coef     Fsqd
_refine_ls_matrix_type     full
_refine_ls_R_factor_all     0.0211
_refine_ls_R_factor_gt     0.0192
_refine_ls_wR_factor_gt     0.0382
_refine_ls_wR_factor_ref     0.0386
_refine_ls_goodness_of_fit_ref     1.022
_refine_ls_restrained_S_all     1.022
_refine_ls_number_reflns     1751
_refine_ls_number_parameters     143
_refine_ls_number_restraints     0
_refine_ls_hydrogen_treatment     constr
_refine_ls_weighting_scheme     calc
_refine_ls_weighting_details
                      'calc w=1/[\s^2^(Fo^2^)+0.1700P] where P=(Fo^2^+2Fc^2^)/3'
_atom_sites_solution_hydrogens     geom
_atom_sites_solution_primary     direct
_atom_sites_solution_secondary     difmap
_refine_ls_shift/su_max     0.002
_refine_ls_shift/su_mean     0.000
_refine_diff_density_max     0.823
_refine_diff_density_min     -0.689
_refine_ls_extinction_method     'SHELXL97 (Sheldrick, 2008)'
_refine_ls_extinction_coef     0.00501(14)
_refine_ls_extinction_expression
                                  'Fc^*^=kFc[1+0.001xFc^2^\l^3^/sin(2\q)]^-1/4^'
loop_
    _atom_type_symbol
    _atom_type_description
    _atom_type_scat_dispersion_real
    _atom_type_scat_dispersion_imag
    _atom_type_scat_source
    'C' 'C' 0.0033 0.0016
                         'International Tables Vol C Tables 4.2.6.8 and 6.1.1.4'
    'H' 'H' 0.0000 0.0000
                         'International Tables Vol C Tables 4.2.6.8 and 6.1.1.4'
    'O' 'O' 0.0106 0.0060
                         'International Tables Vol C Tables 4.2.6.8 and 6.1.1.4'
    'N' 'N' 0.0061 0.0033
                         'International Tables Vol C Tables 4.2.6.8 and 6.1.1.4'
    'Pb' 'Pb' -3.3944 10.1111
                         'International Tables Vol C Tables 4.2.6.8 and 6.1.1.4'
_computing_data_collection     'SMART (Bruker, 2007)'
_computing_cell_refinement     'SAINT (Bruker, 2007)'
_computing_data_reduction     'SAINT (Bruker, 2007)'
_computing_structure_solution     'SHELXS97 (Sheldrick, 2008)'
_computing_structure_refinement     'SHELXL97 (Sheldrick, 2008)'
_computing_molecular_graphics
;
SHELXTL (Sheldrick, 2008) and DIAMOND (Brandenburg, 1999)
;
_computing_publication_material     'SHELXTL (Sheldrick, 2008)'
loop_
    _atom_site_type_symbol
    _atom_site_label
    _atom_site_fract_x
    _atom_site_fract_y
    _atom_site_fract_z
    _atom_site_U_iso_or_equiv
    _atom_site_adp_type
    _atom_site_calc_flag
    _atom_site_refinement_flags
    _atom_site_occupancy
    _atom_site_disorder_assembly
    _atom_site_disorder_group
    Pb Pb1 0.5000 0.585420(12) 0.7500 0.02187(10) Uani d S 1 . .
    N N1 0.36101(17) 0.72953(19) 0.7416(2) 0.0206(6) Uani d . 1 . .
    N N2 0.26176(19) 0.8636(2) 0.7255(2) 0.0245(6) Uani d . 1 . .
    H H2 0.2380 0.9221 0.7040 0.029 Uiso calc R 1 . .
    O O1 0.33533(16) 0.55121(18) 0.8607(2) 0.0288(6) Uani d . 1 . .
    O O2 0.20043(17) 0.61233(19) 0.9317(2) 0.0346(6) Uani d . 1 . .
    O O3 0.09662(17) 0.7669(2) 0.9230(2) 0.0400(7) Uani d . 1 . .
    H H3 0.1304 0.7149 0.9245 0.060 Uiso calc R 1 . .
    O O4 0.0980(2) 0.9168(2) 0.8428(3) 0.0521(9) Uani d . 1 . .
    O O5 0.43915(18) 0.6096(2) 0.5232(2) 0.0374(6) Uani d . 1 . .
    H H5C 0.4120 0.5656 0.4750 0.045 Uiso d R 1 . .
    H H5D 0.4830 0.6427 0.4915 0.045 Uiso d R 1 . .
    C C1 0.2736(2) 0.6209(3) 0.8716(3) 0.0240(7) Uani d . 1 . .
    C C2 0.2842(2) 0.7169(2) 0.8095(3) 0.0204(7) Uani d . 1 . .
    C C3 0.2221(2) 0.8003(3) 0.7997(3) 0.0228(8) Uani d . 1 . .
    C C4 0.1323(3) 0.8316(3) 0.8572(3) 0.0314(9) Uani d . 1 . .
    C C5 0.3450(2) 0.8188(2) 0.6912(3) 0.0230(8) Uani d . 1 . .
    C C6 0.4039(2) 0.8661(3) 0.6046(3) 0.0285(8) Uani d . 1 . .
    H H6A 0.4688 0.8309 0.6062 0.034 Uiso calc R 1 . .
    H H6B 0.4193 0.9353 0.6274 0.034 Uiso calc R 1 . .
    C C7 0.3461(3) 0.8646(3) 0.4806(3) 0.0355(9) Uani d . 1 . .
    H H7A 0.3380 0.7954 0.4541 0.043 Uiso calc R 1 . .
    H H7B 0.2779 0.8928 0.4803 0.043 Uiso calc R 1 . .
    C C8 0.4016(3) 0.9236(3) 0.3967(4) 0.0408(10) Uani d . 1 . .
    H H8A 0.4129 0.9913 0.4246 0.061 Uiso calc R 1 . .
    H H8B 0.3604 0.9245 0.3210 0.061 Uiso calc R 1 . .
    H H8C 0.4667 0.8923 0.3914 0.061 Uiso calc R 1 . .
loop_
    _atom_site_aniso_label
    _atom_site_aniso_U_11
    _atom_site_aniso_U_22
    _atom_site_aniso_U_33
    _atom_site_aniso_U_12
    _atom_site_aniso_U_13
    _atom_site_aniso_U_23
    Pb1 0.02470(12) 0.01520(13) 0.02690(14) 0.000 0.00777(7) 0.000
    N1 0.0251(13) 0.0146(16) 0.0229(15) 0.0002(11) 0.0059(11) 0.0026(13)
    N2 0.0337(15) 0.0126(15) 0.0273(16) 0.0049(12) 0.0047(12) 0.0059(14)
    O1 0.0343(13) 0.0162(13) 0.0375(15) 0.0015(10) 0.0110(10) 0.0029(12)
    O2 0.0376(14) 0.0306(14) 0.0396(16) -0.0018(11) 0.0191(11) 0.0072(13)
    O3 0.0354(13) 0.0414(18) 0.0474(17) 0.0086(12) 0.0203(11) 0.0008(15)
    O4 0.0632(18) 0.046(2) 0.051(2) 0.0373(14) 0.0236(15) 0.0114(15)
    O5 0.0407(14) 0.0395(16) 0.0338(16) -0.0070(12) 0.0115(11) -0.0025(13)
    C1 0.0266(17) 0.0222(19) 0.0236(19) -0.0044(15) 0.0049(14) -0.0031(17)
    C2 0.0235(15) 0.0163(18) 0.0212(18) -0.0013(13) 0.0026(13) -0.0018(15)
    C3 0.0264(16) 0.022(2) 0.0198(18) 0.0019(14) 0.0022(13) -0.0012(16)
    C4 0.0335(19) 0.035(2) 0.027(2) 0.0074(17) 0.0083(15) -0.0017(19)
    C5 0.0244(16) 0.0178(19) 0.0266(19) -0.0001(14) 0.0030(13) 0.0008(16)
    C6 0.0286(18) 0.025(2) 0.033(2) -0.0009(15) 0.0050(14) 0.0066(18)
    C7 0.0365(19) 0.037(2) 0.033(2) -0.0111(17) 0.0026(15) 0.003(2)
    C8 0.049(2) 0.042(3) 0.031(2) -0.0065(18) 0.0058(18) 0.0088(19)
_geom_special_details
;
All esds (except the esd in the dihedral angle between two l.s. planes) are
estimated using the full covariance matrix. The cell esds are taken into
account individually in the estimation of esds in distances, angles and
torsion angles; correlations between esds in cell parameters are only used
when they are defined by crystal symmetry. An approximate (isotropic)
treatment of cell esds is used for estimating esds involving l.s. planes.
;
loop_
    _geom_bond_atom_site_label_1
    _geom_bond_atom_site_label_2
    _geom_bond_site_symmetry_2
    _geom_bond_distance
    _geom_bond_publ_flag
    Pb1 N1 . 2.637(2) ?
    Pb1 N1 2_656 2.637(2) ?
    Pb1 O5 2_656 2.651(3) ?
    Pb1 O5 . 2.652(3) ?
    Pb1 O1 . 2.710(2) ?
    Pb1 O1 2_656 2.710(2) ?
    Pb1 O4 3_545 2.725(3) ?
    Pb1 O4 4_546 2.725(3) ?
    N1 C5 . 1.326(4) ?
    N1 C2 . 1.377(4) ?
    N2 C5 . 1.354(4) ?
    N2 C3 . 1.361(5) ?
    N2 H2 . 0.8600 ?
    O1 C1 . 1.249(4) ?
    O2 C1 . 1.273(4) ?
    O3 C4 . 1.284(4) ?
    O3 H3 . 0.8200 ?
    O4 C4 . 1.221(4) ?
    O4 Pb1 3_455 2.725(3) ?
    O5 H5C . 0.8500 ?
    O5 H5D . 0.8500 ?
    C1 C2 . 1.481(5) ?
    C2 C3 . 1.370(4) ?
    C3 C4 . 1.496(5) ?
    C5 C6 . 1.494(5) ?
    C6 C7 . 1.522(4) ?
    C6 H6A . 0.9700 ?
    C6 H6B . 0.9700 ?
    C7 C8 . 1.517(5) ?
    C7 H7A . 0.9700 ?
    C7 H7B . 0.9700 ?
    C8 H8A . 0.9600 ?
    C8 H8B . 0.9600 ?
    C8 H8C . 0.9600 ?
loop_
    _geom_angle_atom_site_label_1
    _geom_angle_atom_site_label_2
    _geom_angle_atom_site_label_3
    _geom_angle_site_symmetry_1
    _geom_angle_site_symmetry_3
    _geom_angle
    _geom_angle_publ_flag
    N1 Pb1 N1 . 2_656 86.81(11) ?
    N1 Pb1 O5 . 2_656 93.06(8) ?
    N1 Pb1 O5 2_656 2_656 76.75(8) ?
    N1 Pb1 O5 . . 76.75(8) ?
    N1 Pb1 O5 2_656 . 93.06(8) ?
    O5 Pb1 O5 2_656 . 166.09(11) ?
    N1 Pb1 O1 . . 62.85(7) ?
    N1 Pb1 O1 2_656 . 134.44(7) ?
    O5 Pb1 O1 2_656 . 72.23(7) ?
    O5 Pb1 O1 . . 110.24(7) ?
    N1 Pb1 O1 . 2_656 134.44(7) ?
    N1 Pb1 O1 2_656 2_656 62.85(7) ?
    O5 Pb1 O1 2_656 2_656 110.23(7) ?
    O5 Pb1 O1 . 2_656 72.23(7) ?
    O1 Pb1 O1 . 2_656 160.68(10) ?
    N1 Pb1 O4 . 3_545 153.57(9) ?
    N1 Pb1 O4 2_656 3_545 107.45(9) ?
    O5 Pb1 O4 2_656 3_545 69.71(9) ?
    O5 Pb1 O4 . 3_545 123.10(9) ?
    O1 Pb1 O4 . 3_545 92.16(8) ?
    O1 Pb1 O4 2_656 3_545 71.71(8) ?
    N1 Pb1 O4 . 4_546 107.46(9) ?
    N1 Pb1 O4 2_656 4_546 153.56(9) ?
    O5 Pb1 O4 2_656 4_546 123.10(9) ?
    O5 Pb1 O4 . 4_546 69.70(9) ?
    O1 Pb1 O4 . 4_546 71.72(8) ?
    O1 Pb1 O4 2_656 4_546 92.16(8) ?
    O4 Pb1 O4 3_545 4_546 69.29(14) ?
    C5 N1 C2 . . 106.2(3) ?
    C5 N1 Pb1 . . 136.9(2) ?
    C2 N1 Pb1 . . 116.79(19) ?
    C5 N2 C3 . . 108.3(3) ?
    C5 N2 H2 . . 125.9 ?
    C3 N2 H2 . . 125.9 ?
    C1 O1 Pb1 . . 119.8(2) ?
    C4 O3 H3 . . 109.5 ?
    C4 O4 Pb1 . 3_455 163.7(3) ?
    Pb1 O5 H5C . . 127.1 ?
    Pb1 O5 H5D . . 111.6 ?
    H5C O5 H5D . . 108.5 ?
    O1 C1 O2 . . 122.8(3) ?
    O1 C1 C2 . . 118.7(3) ?
    O2 C1 C2 . . 118.4(3) ?
    C3 C2 N1 . . 109.3(3) ?
    C3 C2 C1 . . 129.8(3) ?
    N1 C2 C1 . . 120.8(3) ?
    N2 C3 C2 . . 106.0(3) ?
    N2 C3 C4 . . 120.6(3) ?
    C2 C3 C4 . . 133.3(3) ?
    O4 C4 O3 . . 122.8(3) ?
    O4 C4 C3 . . 119.8(4) ?
    O3 C4 C3 . . 117.3(3) ?
    N1 C5 N2 . . 110.3(3) ?
    N1 C5 C6 . . 127.6(3) ?
    N2 C5 C6 . . 122.1(3) ?
    C5 C6 C7 . . 113.2(3) ?
    C5 C6 H6A . . 108.9 ?
    C7 C6 H6A . . 108.9 ?
    C5 C6 H6B . . 108.9 ?
    C7 C6 H6B . . 108.9 ?
    H6A C6 H6B . . 107.8 ?
    C8 C7 C6 . . 112.3(3) ?
    C8 C7 H7A . . 109.1 ?
    C6 C7 H7A . . 109.1 ?
    C8 C7 H7B . . 109.1 ?
    C6 C7 H7B . . 109.1 ?
    H7A C7 H7B . . 107.9 ?
    C7 C8 H8A . . 109.5 ?
    C7 C8 H8B . . 109.5 ?
    H8A C8 H8B . . 109.5 ?
    C7 C8 H8C . . 109.5 ?
    H8A C8 H8C . . 109.5 ?
    H8B C8 H8C . . 109.5 ?
loop_
    _geom_torsion_atom_site_label_1
    _geom_torsion_atom_site_label_2
    _geom_torsion_atom_site_label_3
    _geom_torsion_atom_site_label_4
    _geom_torsion_site_symmetry_1
    _geom_torsion_site_symmetry_2
    _geom_torsion_site_symmetry_3
    _geom_torsion_site_symmetry_4
    _geom_torsion
    _geom_torsion_publ_flag
    N1 Pb1 N1 C5 2_656 . . . 39.1(3) ?
    O5 Pb1 N1 C5 2_656 . . . 115.6(3) ?
    O5 Pb1 N1 C5 . . . . -54.8(3) ?
    O1 Pb1 N1 C5 . . . . -176.2(3) ?
    O1 Pb1 N1 C5 2_656 . . . -6.9(3) ?
    O4 Pb1 N1 C5 3_545 . . . 163.3(3) ?
    O4 Pb1 N1 C5 4_546 . . . -118.2(3) ?
    N1 Pb1 N1 C2 2_656 . . . -137.1(2) ?
    O5 Pb1 N1 C2 2_656 . . . -60.6(2) ?
    O5 Pb1 N1 C2 . . . . 129.0(2) ?
    O1 Pb1 N1 C2 . . . . 7.63(19) ?
    O1 Pb1 N1 C2 2_656 . . . 176.89(18) ?
    O4 Pb1 N1 C2 3_545 . . . -12.9(3) ?
    O4 Pb1 N1 C2 4_546 . . . 65.6(2) ?
    N1 Pb1 O1 C1 . . . . -8.6(2) ?
    N1 Pb1 O1 C1 2_656 . . . 45.2(3) ?
    O5 Pb1 O1 C1 2_656 . . . 94.6(2) ?
    O5 Pb1 O1 C1 . . . . -70.9(2) ?
    O1 Pb1 O1 C1 2_656 . . . -164.9(2) ?
    O4 Pb1 O1 C1 3_545 . . . 162.5(2) ?
    O4 Pb1 O1 C1 4_546 . . . -130.2(2) ?
    Pb1 O1 C1 O2 . . . . -173.4(2) ?
    Pb1 O1 C1 C2 . . . . 8.3(4) ?
    C5 N1 C2 C3 . . . . -0.4(3) ?
    Pb1 N1 C2 C3 . . . . 176.90(19) ?
    C5 N1 C2 C1 . . . . 175.1(3) ?
    Pb1 N1 C2 C1 . . . . -7.6(3) ?
    O1 C1 C2 C3 . . . . 174.0(3) ?
    O2 C1 C2 C3 . . . . -4.4(5) ?
    O1 C1 C2 N1 . . . . -0.5(4) ?
    O2 C1 C2 N1 . . . . -178.9(3) ?
    C5 N2 C3 C2 . . . . 0.4(4) ?
    C5 N2 C3 C4 . . . . 176.8(3) ?
    N1 C2 C3 N2 . . . . 0.0(3) ?
    C1 C2 C3 N2 . . . . -175.0(3) ?
    N1 C2 C3 C4 . . . . -175.8(3) ?
    C1 C2 C3 C4 . . . . 9.3(6) ?
    Pb1 O4 C4 O3 3_455 . . . -108.0(9) ?
    Pb1 O4 C4 C3 3_455 . . . 74.0(10) ?
    N2 C3 C4 O4 . . . . -4.3(5) ?
    C2 C3 C4 O4 . . . . 171.0(4) ?
    N2 C3 C4 O3 . . . . 177.7(3) ?
    C2 C3 C4 O3 . . . . -7.1(6) ?
    C2 N1 C5 N2 . . . . 0.7(3) ?
    Pb1 N1 C5 N2 . . . . -175.8(2) ?
    C2 N1 C5 C6 . . . . -176.9(3) ?
    Pb1 N1 C5 C6 . . . . 6.7(5) ?
    C3 N2 C5 N1 . . . . -0.7(4) ?
    C3 N2 C5 C6 . . . . 177.0(3) ?
    N1 C5 C6 C7 . . . . 105.0(4) ?
    N2 C5 C6 C7 . . . . -72.3(4) ?
    C5 C6 C7 C8 . . . . 173.3(3) ?
loop_
    _geom_hbond_atom_site_label_D
    _geom_hbond_atom_site_label_H
    _geom_hbond_atom_site_label_A
    _geom_hbond_site_symmetry_A
    _geom_hbond_distance_DH
    _geom_hbond_distance_HA
    _geom_hbond_distance_DA
    _geom_hbond_angle_DHA
    O5 H5D O4 8_565 0.85 2.58 3.182(4) 129.1
    O5 H5D O3 8_565 0.85 2.16 3.004(3) 175.7
    O5 H5C O1 6_565 0.85 2.19 3.035(3) 175.8
    O3 H3 O2 . 0.82 1.64 2.459(3) 178.1
    N2 H2 O1 4_556 0.86 2.05 2.909(4) 172.0
data_global
_journal_date_recd_electronic     2010-04-12
_journal_date_accepted     2010-04-14
_journal_name_full     'Acta Crystallographica, Section E'
_journal_year     2010
_journal_volume     66
_journal_issue      5
_journal_page_first     m543
_journal_page_last     m543
_journal_paper_category     QM
_journal_coeditor_code     SJ2771
_publ_contact_author_name     'Xiang, Chen'
_publ_contact_author_address
;
College of Chemistry and Chemical Engineering, Henan University
of Urban Construction, Pingdingshan, 467044,
People's Republic of China.
;
_publ_contact_author_email     chenxiangdl2008@163.com
_publ_contact_author_fax     '86 0375 2089043'
_publ_contact_author_phone     '86 0375 2089043'
_publ_section_title
;\
Poly[diaquabis(\m~2~-5-carboxy-2-propyl-1<i>H</i>-imidazole-4-carboxylato-\
\k^3^<i>N</i>^3^,<i>O</i>^4^:<i>O</i>^5^)lead(II)]
;
loop_
    _publ_author_name
    _publ_author_footnote
    _publ_author_address
    'Xiang Chen' .
;
Department of Chemistry and Chemical Engineering,
Henan University of Urban Construction, Pingdingshan 467044
People's Republic of China
;
    'Hai-Cheng Liu' .
;
Department of Environmental and Municipal Engineering,
Henan University of Urban Construction, Pingdingshan 467044,
People's Republic of China
;
