# Supplementary material for: Poly[diaqua­bis(μ2-5-carb­oxy-2-propyl-1H-imidazole-4-carboxyl­ato-κ3 N 3,O 4:O 5)lead(II)]
Source: Acta Crystallogr Sect E Struct Rep Online. 2010 Apr 21;66(Pt 5):m543. doi: 10.1107/S1600536810013735 (PMC2979092; doi:10.1107/S1600536810013735)
Supplement: Supplementary file 2 [file e-66-0m543-Isup2.hkl]

# 
# h,k,l, Fc-squared, Fo-squared, sigma(Fo-squared) and status flag 
# 
data_I
_shelx_title ' 100206g in C2/c' 
_shelx_refln_list_code          4 
_shelx_F_calc_maximum      468.89 
_exptl_crystal_F_000      1232.00 
_reflns_d_resolution_high  0.8412 
 
loop_ 
 _symmetry_equiv_pos_as_xyz 
 'x, y, z' 
 '-x, y, -z+1/2' 
 'x+1/2, y+1/2, z' 
 '-x+1/2, y+1/2, -z+1/2' 
 '-x, -y, -z' 
 'x, -y, z-1/2' 
 '-x+1/2, -y+1/2, -z' 
 'x+1/2, -y+1/2, z-1/2' 
 
_cell_length_a    13.1201 
_cell_length_b    13.2929 
_cell_length_c    11.5910 
_cell_angle_alpha  90.000 
_cell_angle_beta   98.531 
_cell_angle_gamma  90.000 
 
_shelx_F_squared_multiplier     1.000 
 
loop_ 
 _refln_index_h 
 _refln_index_k 
 _refln_index_l 
 _refln_F_squared_calc 
 _refln_F_squared_meas 
 _refln_F_squared_sigma 
 _refln_observed_status 
   2   0   0    18989.55    19802.66    439.46 o 
   4   0   0    18829.63    18870.34    508.35 o 
   6   0   0    25768.28    25789.73    698.46 o 
   8   0   0    45218.72    46089.57   1234.09 o 
  10   0   0    25883.13    26235.82    755.50 o 
  12   0   0    18639.89    18394.81    888.87 o 
  14   0   0    14782.52    15519.77    813.40 o 
   1   1   0    88255.26    89203.76   2270.35 o 
   3   1   0    64187.55    62673.82   2005.25 o 
   5   1   0    40181.16    40439.45    689.40 o 
   7   1   0    32617.91    32743.32    625.50 o 
   9   1   0    18547.37    18170.74    382.41 o 
  11   1   0    11659.06    11495.55    335.15 o 
  13   1   0    11133.47    11317.49    445.67 o 
  15   1   0     6025.48     6086.99    318.15 o 
   0   2   0     1194.15     1570.94     56.98 o 
   2   2   0    40423.41    40783.51    795.40 o 
   4   2   0    19321.42    19624.75    345.77 o 
   6   2   0    13829.26    14917.41    279.85 o 
   8   2   0     2854.65     2930.59    101.29 o 
  10   2   0     6186.61     6259.93    216.07 o 
  12   2   0     6033.41     6059.76    229.07 o 
  14   2   0      707.88      810.00    150.87 o 
   1   3   0       84.91      197.72     40.81 o 
   3   3   0     4296.31     4427.72     96.81 o 
   5   3   0      318.18      374.41     31.80 o 
   7   3   0      926.31     1019.20     60.39 o 
   9   3   0     1892.15     1798.49    111.98 o 
  11   3   0      458.34      453.71     86.74 o 
  13   3   0        0.95        7.22     78.19 o 
  15   3   0      348.50      330.72    132.77 o 
   0   4   0    99751.70    93236.41   3003.91 o 
   2   4   0    12789.75    13029.18    435.25 o 
   4   4   0    33788.26    34018.89    590.74 o 
   6   4   0     5528.63     5366.87    126.43 o 
   8   4   0     6670.84     6937.40    276.88 o 
  10   4   0     5580.75     5593.99    352.67 o 
  12   4   0     5594.49     5806.43    233.20 o 
  14   4   0     2541.99     2605.99    175.80 o 
   1   5   0    49522.70    49080.41    882.60 o 
   3   5   0    88851.21    91938.48   1782.04 o 
   5   5   0    25477.15    26345.14    473.83 o 
   7   5   0    33327.02    35109.43    862.01 o 
   9   5   0     8927.26     9154.54    283.41 o 
  11   5   0    15327.97    15628.31    526.92 o 
  13   5   0    10373.05    10814.33    556.21 o 
   0   6   0   114217.59   110167.39   2418.23 o 
   2   6   0    70141.42    71918.98   1830.74 o 
   4   6   0    32986.30    35250.85    727.67 o 
   6   6   0    22806.78    23402.02    512.02 o 
   8   6   0    21375.66    22037.33    784.88 o 
  10   6   0    29558.59    29772.23   1217.06 o 
  12   6   0    12768.31    12842.47    797.96 o 
  14   6   0     7552.41     7845.84    422.08 o 
   1   7   0    63132.26    63783.05   1146.82 o 
   3   7   0    10220.89     9898.76    411.33 o 
   5   7   0    26295.61    26836.40    526.13 o 
   7   7   0    16210.20    16372.84    586.93 o 
   9   7   0    20161.70    20607.37    620.11 o 
  11   7   0     8710.46     8887.46    428.57 o 
  13   7   0     8468.14     8583.82    339.53 o 
   0   8   0     2420.52     2701.89    188.41 o 
   2   8   0     8205.44     8100.38    259.51 o 
   4   8   0     1919.53     2073.56    113.82 o 
   6   8   0    12794.63    13451.27    383.56 o 
   8   8   0     4787.66     4589.21    203.85 o 
  10   8   0     2170.37     1978.06    158.80 o 
  12   8   0     1733.61     1671.18    203.38 o 
   1   9   0     2298.71     2565.21    123.20 o 
   3   9   0     1752.35     1897.35    116.09 o 
   5   9   0       26.49       41.92     70.95 o 
   7   9   0       90.84       -2.24     75.30 o 
   9   9   0      785.32      861.79    120.28 o 
  11   9   0       45.76       29.10    106.79 o 
   0  10   0    12551.64    13803.89    728.32 o 
   2  10   0    11529.57    12017.18    620.21 o 
   4  10   0    18517.25    19173.78   1448.39 o 
   6  10   0     5342.12     5479.97    249.30 o 
   8  10   0     3358.45     3014.49    222.09 o 
  10  10   0     7161.60     7426.84    296.02 o 
   1  11   0    20831.31    21813.94    749.54 o 
   3  11   0    32387.98    32613.01   1972.64 o 
   5  11   0    15294.85    15511.98    502.50 o 
   7  11   0    11079.11    11292.30    376.63 o 
   9  11   0    13679.82    14188.80    643.79 o 
  11  11   0     8948.10     9160.63    353.76 o 
   0  12   0    13111.81    14405.79    776.90 o 
   2  12   0    37944.68    40224.34   3206.19 o 
   4  12   0    11373.90    10974.53    794.06 o 
   6  12   0    16771.40    17047.96    831.78 o 
   8  12   0    15155.60    15027.10    579.28 o 
  10  12   0    10190.85    10565.01    392.55 o 
   1  13   0    14167.55    13977.81   1295.76 o 
   3  13   0     7138.48     8085.61    828.03 o 
   5  13   0     7873.86     7637.24    307.84 o 
   7  13   0    10966.77    11136.49    615.74 o 
   0  14   0     2666.95     2478.25    319.64 o 
   2  14   0     1076.27     1248.95    195.43 o 
   4  14   0     1942.36     1811.96    236.71 o 
   6  14   0      351.21      227.92    282.03 o 
   1  15   0     2280.25     2305.66    244.56 o 
   3  15   0      169.06      357.77    171.92 o 
 -15   1   1     1719.59     1801.24    194.40 o 
 -13   1   1     6928.99     6697.32    314.29 o 
 -11   1   1      515.51      581.47     85.97 o 
  -9   1   1     9408.88     9591.91    212.09 o 
  -7   1   1    26758.26    26986.52    444.03 o 
  -5   1   1    30957.54    30257.10    482.91 o 
  -3   1   1    23734.37    24261.59    385.06 o 
  -1   1   1    12307.23    12116.27    328.24 o 
   1   1   1    45561.96    46673.58    845.97 o 
   3   1   1     2110.54     1957.33     53.71 o 
   5   1   1    26262.02    26352.42    499.38 o 
   7   1   1     9878.16    10438.65    228.41 o 
   9   1   1     2979.23     3026.07    109.54 o 
  11   1   1     5683.81     5556.68    204.13 o 
  13   1   1     4953.22     5145.34    272.73 o 
  15   1   1     1838.25     2082.77    207.42 o 
 -14   2   1     4188.21     4374.37    256.36 o 
 -12   2   1    10794.43    10563.81    329.36 o 
 -10   2   1    17319.87    17698.17    462.42 o 
  -8   2   1    20425.92    20558.79    385.77 o 
  -6   2   1   110177.95    96205.87   4912.35 o 
  -4   2   1    74660.14    70675.95   3422.70 o 
  -2   2   1    16725.19    16831.65    338.76 o 
   0   2   1    41471.93    40843.43   1870.49 o 
   2   2   1   131557.17   128815.23   3213.33 o 
   4   2   1    47441.81    49274.75   1168.76 o 
   6   2   1    29873.58    29136.09    556.32 o 
   8   2   1    14687.97    14426.53    307.59 o 
  10   2   1    23229.34    22836.87   1280.10 o 
  12   2   1     8635.86     8700.17    285.24 o 
  14   2   1    14606.31    14467.65    545.34 o 
 -15   3   1     5536.37     5688.00    309.71 o 
 -13   3   1    16676.12    16690.87    475.74 o 
 -11   3   1    19091.58    19337.49    517.96 o 
  -9   3   1    24801.17    25987.66    560.20 o 
  -7   3   1    23088.08    23653.82    429.73 o 
  -5   3   1    99354.86    95106.52   5374.48 o 
  -3   3   1   172101.44   157885.69   3619.86 o 
  -1   3   1    69869.64    66993.77   1279.87 o 
   1   3   1    52773.24    54186.90   1044.40 o 
   3   3   1    31667.31    32489.63    554.38 o 
   5   3   1    44532.42    45392.49    843.70 o 
   7   3   1    46057.23    46591.34    876.46 o 
   9   3   1    27029.67    26887.61    539.41 o 
  11   3   1    20283.69    20319.41    529.05 o 
  13   3   1    12409.32    12429.33    382.94 o 
 -14   4   1     5666.61     5833.37    308.44 o 
 -12   4   1    11048.60    11219.47    352.85 o 
 -10   4   1    15354.59    15576.45    426.44 o 
  -8   4   1    22412.94    23080.80    505.64 o 
  -6   4   1    52654.41    54614.34   1208.45 o 
  -4   4   1    34995.70    34882.52    701.69 o 
  -2   4   1    37018.12    36228.92    623.81 o 
   0   4   1   101780.80    98133.09   4119.00 o 
   2   4   1    28827.69    29793.27    864.07 o 
   4   4   1    37315.34    37863.57    648.13 o 
   6   4   1    32979.29    33432.21    638.02 o 
   8   4   1    22694.07    23448.21    471.73 o 
  10   4   1     8840.12     8932.25    289.78 o 
  12   4   1    14889.29    14931.13    429.01 o 
  14   4   1     6699.90     7127.18    280.16 o 
 -13   5   1      813.62      968.05    150.91 o 
 -11   5   1     3746.10     3686.39    287.20 o 
  -9   5   1     2196.22     2176.53    116.27 o 
  -7   5   1    15892.16    17087.21    478.02 o 
  -5   5   1    22856.21    23313.29    574.79 o 
  -3   5   1      442.77      423.27     46.66 o 
  -1   5   1     3081.12     3069.96    120.82 o 
   1   5   1    23517.24    24432.15    501.26 o 
   3   5   1    15118.46    15764.55    475.47 o 
   5   5   1    11977.09    11859.92    229.64 o 
   7   5   1    14661.00    15197.75    323.60 o 
   9   5   1     1402.26     1332.67    139.05 o 
  11   5   1      868.58     1069.60    123.01 o 
  13   5   1     3315.27     3472.65    191.19 o 
 -14   6   1       11.79       35.44     97.73 o 
 -12   6   1       14.30       62.50     87.22 o 
 -10   6   1      175.41      172.29     81.75 o 
  -8   6   1        6.68      -12.09     55.80 o 
  -6   6   1     1418.67     1575.34     95.40 o 
  -4   6   1      828.52      769.56     68.84 o 
  -2   6   1     6100.85     6358.90    205.87 o 
   0   6   1      252.13      346.99     49.04 o 
   2   6   1      293.66      411.47     49.41 o 
   4   6   1     1699.22     1732.87     70.19 o 
   6   6   1      276.61      343.57     81.96 o 
   8   6   1       65.82       68.17     63.35 o 
  10   6   1      892.43      957.66    134.10 o 
  12   6   1       42.99       31.07     82.57 o 
  14   6   1      425.07      467.30    142.22 o 
 -13   7   1     2924.16     2692.51    184.07 o 
 -11   7   1      582.14      587.26    113.91 o 
  -9   7   1    17898.91    17965.45    579.14 o 
  -7   7   1    12059.11    12802.43    492.34 o 
  -5   7   1    12082.94    12493.94    310.70 o 
  -3   7   1    27116.32    28204.37    814.47 o 
  -1   7   1    10884.22    10911.12    356.71 o 
   1   7   1    14992.67    15642.11    409.16 o 
   3   7   1    10542.10    10715.97    530.11 o 
   5   7   1    13355.93    14240.70    400.07 o 
   7   7   1     6391.33     6463.25    224.85 o 
   9   7   1     8682.95     8733.45    388.86 o 
  11   7   1     3027.51     2738.88    165.70 o 
  13   7   1     3359.04     3323.29    197.11 o 
 -12   8   1     5084.22     5463.50    622.46 o 
 -10   8   1    10090.30    10567.83    364.55 o 
  -8   8   1    34816.69    34847.71    759.34 o 
  -6   8   1    30580.78    31236.27    679.98 o 
  -4   8   1    26792.65    26753.97    590.22 o 
  -2   8   1    31069.18    31117.68   1053.87 o 
   0   8   1    53556.39    55595.68   1117.16 o 
   2   8   1    21568.34    21889.42    642.84 o 
   4   8   1    37353.41    38127.40   1883.60 o 
   6   8   1    23737.87    23815.13   1007.43 o 
   8   8   1    14742.22    14584.86    416.05 o 
  10   8   1    11268.92    11084.66    536.33 o 
  12   8   1     7898.00     8238.14    768.37 o 
 -11   9   1    13411.56    14654.46    593.22 o 
  -9   9   1    10114.42    10280.11    346.44 o 
  -7   9   1    32367.71    32164.32    713.34 o 
  -5   9   1    34506.99    35532.29    774.25 o 
  -3   9   1    41079.15    41895.57   1154.93 o 
  -1   9   1    26518.00    27390.23    932.67 o 
   1   9   1    30027.94    31052.21    829.87 o 
   3   9   1    40828.73    41576.73    995.84 o 
   5   9   1    29403.58    29182.48   1586.10 o 
   7   9   1    26442.68    27155.01    714.45 o 
   9   9   1    10167.18    10335.29    340.59 o 
  11   9   1    12537.34    12634.17    407.95 o 
 -12  10   1     7973.86     8856.46    354.52 o 
 -10  10   1    11200.79    11286.83    388.09 o 
  -8  10   1     8181.91     8209.38    304.44 o 
  -6  10   1     9920.62     9668.70    290.69 o 
  -4  10   1    22155.97    21987.26    990.91 o 
  -2  10   1    23119.87    25262.17   1414.57 o 
   0  10   1    10231.05    10495.44    281.66 o 
   2  10   1    28045.47    29401.94   1055.22 o 
   4  10   1    23047.45    23140.10   1859.94 o 
   6  10   1     8816.33     9164.93    567.67 o 
   8  10   1    11014.50    11325.70    366.51 o 
  10  10   1     8604.25     9172.79    332.83 o 
 -11  11   1     2748.66     2887.52    312.13 o 
  -9  11   1      601.34      611.89    133.93 o 
  -7  11   1     2512.29     2437.52    179.62 o 
  -5  11   1     6020.49     5435.63    240.98 o 
  -3  11   1      789.85      763.75    136.71 o 
  -1  11   1     4011.07     4567.08    221.48 o 
   1  11   1     1755.33     1633.89    117.65 o 
   3  11   1     8392.04     8058.81    825.25 o 
   5  11   1     3960.18     3735.16    227.80 o 
   7  11   1     2763.90     2696.55    176.81 o 
   9  11   1     1185.65     1221.43    147.87 o 
 -10  12   1      581.10      520.71    143.51 o 
  -8  12   1      118.03      168.43    121.80 o 
  -6  12   1       37.00       48.25    134.97 o 
  -4  12   1     2208.24     2091.60    184.27 o 
  -2  12   1     4051.30     4554.80    359.82 o 
   0  12   1       50.72      -68.32    115.28 o 
   2  12   1       35.03      102.65     85.28 o 
   4  12   1     1530.15     1583.48    151.46 o 
   6  12   1       68.44      138.18    102.15 o 
   8  12   1      588.31      484.68    126.23 o 
  -7  13   1     9921.12     9670.55    488.66 o 
  -5  13   1     7073.62     7469.92    407.42 o 
  -3  13   1     7625.92     7893.01    755.62 o 
  -1  13   1     5695.45     5975.20    773.64 o 
   1  13   1     5756.64     6068.25    328.13 o 
   3  13   1    12490.65    12158.42    689.38 o 
   5  13   1     5614.93     5471.78    299.56 o 
   7  13   1     5465.10     5679.28    270.96 o 
  -6  14   1    10885.74    11240.28    540.61 o 
  -4  14   1    11140.66    11458.86    717.14 o 
  -2  14   1    13039.81    14090.09   1947.40 o 
   0  14   1    15813.39    15849.77    610.09 o 
   2  14   1    12356.72    12861.65    707.65 o 
   4  14   1    17729.19    17317.79   1104.29 o 
   6  14   1     8796.11     8790.09    397.40 o 
  -3  15   1    12615.47    12909.21    806.58 o 
  -1  15   1    13650.27    14670.71    801.08 o 
   1  15   1     8957.32     9257.60    488.73 o 
   3  15   1    16309.94    16733.14   1754.40 o 
 -14   0   2    11973.93    12219.96    680.65 o 
 -12   0   2    21200.54    21053.71    995.09 o 
 -10   0   2    19952.38    19617.22    660.15 o 
  -8   0   2    47260.50    47427.55   1072.77 o 
  -6   0   2    42507.22    42811.32    957.79 o 
  -4   0   2   143349.48   136626.59   4146.21 o 
  -2   0   2    71969.16    80305.72   3151.81 o 
   0   0   2   102822.37    95917.84   3220.29 o 
   2   0   2     2640.31     2871.08     98.61 o 
   4   0   2    46250.19    46885.94   1221.82 o 
   6   0   2    66026.45    66071.65   3571.17 o 
   8   0   2    74693.66    74460.55   2812.59 o 
  10   0   2    14752.18    15523.67    487.87 o 
  12   0   2     9758.58     9950.00    557.37 o 
  14   0   2    12219.28    12376.64    687.51 o 
 -15   1   2     5473.11     5774.42    308.73 o 
 -13   1   2     8938.31     8791.74    406.60 o 
 -11   1   2    21888.54    21468.14    550.53 o 
  -9   1   2    30303.21    30703.65    555.21 o 
  -7   1   2    21577.41    22003.25    450.27 o 
  -5   1   2    58058.40    58723.77   1033.07 o 
  -3   1   2    76540.70    76992.29   2030.62 o 
  -1   1   2    41256.34    41009.48   1075.09 o 
   1   1   2   104057.02   104315.13   3493.23 o 
   3   1   2     3891.20     3502.28     84.81 o 
   5   1   2    41218.63    42027.86    782.73 o 
   7   1   2    46772.73    48053.84    902.59 o 
   9   1   2    23735.22    24303.47    493.00 o 
  11   1   2    12209.07    12590.84    301.89 o 
  13   1   2     8053.76     8169.66    355.64 o 
 -14   2   2      253.05      246.16    114.07 o 
 -12   2   2     6445.98     6519.16    243.32 o 
 -10   2   2    11052.10    10921.38    280.19 o 
  -8   2   2     5372.50     5217.34    215.41 o 
  -6   2   2    17742.96    17616.47    337.96 o 
  -4   2   2    13273.37    13500.75    288.24 o 
  -2   2   2     7738.08     8048.91    167.31 o 
   0   2   2     2886.02     2746.02     76.50 o 
   2   2   2    84735.01    83270.16   1504.24 o 
   4   2   2     9112.07     8480.61    179.91 o 
   6   2   2     3460.63     3184.28     96.96 o 
   8   2   2     7434.02     7641.97    188.28 o 
  10   2   2     6086.81     6183.72    202.04 o 
  12   2   2     4810.70     4846.73    200.45 o 
  14   2   2     1416.33     1318.79    170.96 o 
 -15   3   2       39.24       66.35    112.65 o 
 -13   3   2       11.44       -8.13     93.00 o 
 -11   3   2      171.69      107.11     63.59 o 
  -9   3   2     1411.11     1351.16     91.42 o 
  -7   3   2      553.84      495.02     41.63 o 
  -5   3   2       23.31       16.24     29.95 o 
  -3   3   2       24.33      117.42     36.11 o 
  -1   3   2       89.32      213.35     71.84 o 
   1   3   2     1083.42     1241.14     74.90 o 
   3   3   2     5096.59     5295.19    124.67 o 
   5   3   2     4083.88     4204.80    111.50 o 
   7   3   2       10.91        7.75     34.65 o 
   9   3   2       96.18       97.70     48.42 o 
  11   3   2       29.82       51.72     67.60 o 
  13   3   2       55.02      113.91     86.26 o 
 -14   4   2      630.34      798.24    151.69 o 
 -12   4   2     9004.62     8814.47    415.51 o 
 -10   4   2     6787.01     6741.47    273.57 o 
  -8   4   2    17251.34    17766.16    405.02 o 
  -6   4   2     8222.76     8013.83    218.46 o 
  -4   4   2    19868.72    19631.01    414.59 o 
  -2   4   2    33901.40    35437.49    691.95 o 
   0   4   2     3320.56     3147.56     93.00 o 
   2   4   2     9531.99     9275.12    414.39 o 
   4   4   2    25165.48    25998.36    455.78 o 
   6   4   2     3582.89     3499.74     91.52 o 
   8   4   2    13665.15    13357.12    294.90 o 
  10   4   2     8902.53     8867.86    277.22 o 
  12   4   2     4997.80     4971.17    280.87 o 
  14   4   2     1269.37     1506.36    150.07 o 
 -13   5   2     9363.60     9825.62    336.94 o 
 -11   5   2    19743.22    20256.09    504.46 o 
  -9   5   2    20815.83    20557.94    471.79 o 
  -7   5   2    39942.76    40533.09   1079.46 o 
  -5   5   2    33069.86    32435.88    668.30 o 
  -3   5   2    63227.38    62444.08   1381.92 o 
  -1   5   2    30563.40    29960.71    606.68 o 
   1   5   2    57730.93    56720.80   1219.66 o 
   3   5   2    19144.37    19199.63    477.40 o 
   5   5   2    33271.32    33509.39    585.51 o 
   7   5   2    28812.94    29617.59    582.24 o 
   9   5   2    16298.63    16386.37    724.79 o 
  11   5   2    22368.54    22255.10    578.96 o 
  13   5   2     5481.36     5684.94    313.91 o 
 -14   6   2     9068.57     9820.42    469.12 o 
 -12   6   2    16412.35    16897.29    834.81 o 
 -10   6   2    17087.83    17691.98    572.95 o 
  -8   6   2    25160.97    25377.48    684.54 o 
  -6   6   2    50178.45    50680.91   1395.52 o 
  -4   6   2    54336.05    54079.85   1303.87 o 
  -2   6   2    51533.91    50665.75   1001.29 o 
   0   6   2    42650.58    42780.39    857.88 o 
   2   6   2    57270.18    57984.14   1273.14 o 
   4   6   2    24579.55    24225.79    468.30 o 
   6   6   2    37284.83    36739.62    712.59 o 
   8   6   2    35055.97    34655.47   1131.60 o 
  10   6   2    19399.64    18636.41    499.15 o 
  12   6   2     7532.33     7442.82    476.49 o 
 -13   7   2    12070.45    12375.33    553.39 o 
 -11   7   2     9774.33    10402.89    304.65 o 
  -9   7   2    15804.12    16414.25    476.01 o 
  -7   7   2     5289.68     4972.68    175.25 o 
  -5   7   2    43908.55    43549.20   1283.04 o 
  -3   7   2    37835.36    36801.91    753.37 o 
  -1   7   2    48280.73    48174.89    964.44 o 
   1   7   2    24882.26    25833.26    546.48 o 
   3   7   2    14138.69    14477.35    590.91 o 
   5   7   2    19610.54    19951.11    596.79 o 
   7   7   2    26499.15    25850.01    637.80 o 
   9   7   2    22017.73    21505.77    713.60 o 
  11   7   2     3315.87     3133.70    228.82 o 
  13   7   2     4379.71     4309.66    218.16 o 
 -12   8   2      676.28      753.51    163.33 o 
 -10   8   2     7426.14     7551.07    273.96 o 
  -8   8   2     2174.92     2152.49    155.40 o 
  -6   8   2     6016.58     5553.05    190.38 o 
  -4   8   2     2625.47     2409.76    145.83 o 
  -2   8   2     3259.23     3130.21    123.45 o 
   0   8   2    19136.70    20372.84    749.69 o 
   2   8   2    11568.18    11205.59    316.52 o 
   4   8   2     4300.56     4377.46    260.26 o 
   6   8   2     6037.59     5734.31    210.74 o 
   8   8   2      939.43      987.15    111.09 o 
  10   8   2      749.39      646.18    109.01 o 
  12   8   2     3460.19     3353.91    506.42 o 
 -11   9   2      674.38      649.25    114.30 o 
  -9   9   2      607.54      548.85    100.57 o 
  -7   9   2     2055.47     1917.79    128.80 o 
  -5   9   2     1324.31     1233.28    150.33 o 
  -3   9   2      240.34      293.46     92.08 o 
  -1   9   2       94.31       84.14     58.04 o 
   1   9   2      970.43      979.68    104.76 o 
   3   9   2     2223.13     2162.44    143.04 o 
   5   9   2     3381.68     3266.74    159.46 o 
   7   9   2       49.50       74.08     73.68 o 
   9   9   2      473.87      412.80    102.74 o 
  11   9   2      776.27      801.98    131.75 o 
 -12  10   2     3253.98     3776.26    276.69 o 
 -10  10   2     4742.39     4807.49    214.58 o 
  -8  10   2    10287.10    10188.11    309.22 o 
  -6  10   2    10919.83    10675.04    375.43 o 
  -4  10   2     5047.02     4894.42    235.00 o 
  -2  10   2    15124.44    15286.62    475.15 o 
   0  10   2    10240.43    10622.64    544.28 o 
   2  10   2     7804.32     7968.93    316.38 o 
   4  10   2    12386.16    12135.20   1044.62 o 
   6  10   2     6130.34     6096.96    239.10 o 
   8  10   2     4247.77     3913.36    196.43 o 
  10  10   2     7105.11     6784.63    276.32 o 
 -11  11   2    11028.56    11125.28    518.74 o 
  -9  11   2    14792.15    14682.98    494.96 o 
  -7  11   2     7548.07     7383.76    311.62 o 
  -5  11   2    20243.13    19534.70    597.69 o 
  -3  11   2    30836.33    30388.75    841.64 o 
  -1  11   2    28979.12    30450.99   1116.03 o 
   1  11   2    10964.62    11362.35    305.27 o 
   3  11   2    27723.79    26760.17   1723.95 o 
   5  11   2    13680.78    14063.41   1116.17 o 
   7  11   2    10565.50    10336.20    445.47 o 
   9  11   2    15400.64    15467.69    542.64 o 
 -10  12   2    10361.47    10219.10    903.06 o 
  -8  12   2    14092.89    14089.55    599.25 o 
  -6  12   2    19327.91    19108.14    603.77 o 
  -4  12   2    10643.13    10602.57    397.16 o 
  -2  12   2    32823.11    34591.16   1456.73 o 
   0  12   2    21991.22    22702.04    706.76 o 
   2  12   2    20185.58    20378.51    563.92 o 
   4  12   2    16251.10    16650.25   1419.99 o 
   6  12   2    18983.28    18821.18   1217.71 o 
   8  12   2     8535.93     8635.78    354.51 o 
  -7  13   2     9194.35     9005.33    380.15 o 
  -5  13   2     4856.11     4691.29    265.70 o 
  -3  13   2    12830.76    13459.93    704.01 o 
  -1  13   2    22116.63    23295.49   1225.10 o 
   1  13   2     8105.14     8330.02    259.71 o 
   3  13   2     6818.22     7126.07    636.16 o 
   5  13   2     8619.68     8561.75    624.69 o 
   7  13   2    10536.63    10352.17    369.14 o 
  -6  14   2      248.58      141.25    197.10 o 
  -4  14   2     4903.19     4851.06    277.07 o 
  -2  14   2      417.91      502.96    145.14 o 
   0  14   2     3499.28     3968.01    327.14 o 
   2  14   2     1407.83     1583.61    161.70 o 
   4  14   2     2891.08     2550.76    188.58 o 
   6  14   2      543.92      589.18    134.86 o 
  -3  15   2     1008.22     1017.14    211.14 o 
  -1  15   2      669.63      848.34    191.37 o 
   1  15   2      143.09      120.91    142.17 o 
   3  15   2       66.95       59.34    107.51 o 
 -15   1   3     2143.88     2303.44    205.21 o 
 -13   1   3     6656.81     6214.55    299.75 o 
 -11   1   3     4844.54     4643.69    234.83 o 
  -9   1   3    12383.39    12197.78    346.85 o 
  -7   1   3    16774.60    16830.54    377.64 o 
  -5   1   3     5657.15     5541.96    167.91 o 
  -3   1   3     1621.99     1581.02     67.65 o 
  -1   1   3    18837.14    18900.87    418.17 o 
   1   1   3    91402.46    89729.66   3018.65 o 
   3   1   3     1532.53     1376.27     54.42 o 
   5   1   3    12849.13    13180.85    270.20 o 
   7   1   3    13262.81    13263.02    283.88 o 
   9   1   3     7722.09     7929.93    203.61 o 
  11   1   3     3965.52     4159.35    152.87 o 
  13   1   3     1022.46     1035.09    120.61 o 
 -14   2   3     6129.99     6149.78    310.71 o 
 -12   2   3    16819.00    16538.36    588.87 o 
 -10   2   3    21479.26    21718.64    505.89 o 
  -8   2   3    51947.22    51318.48   1069.67 o 
  -6   2   3    27828.58    27534.17    678.70 o 
  -4   2   3    16340.93    16624.45    338.84 o 
  -2   2   3    35569.75    35837.86    778.12 o 
   0   2   3    13155.92    12910.77    296.27 o 
   2   2   3   219853.16   204722.45   8327.38 o 
   4   2   3    24314.69    23943.19    458.79 o 
   6   2   3    40845.92    40162.13    758.79 o 
   8   2   3    16143.80    16209.73    343.17 o 
  10   2   3    20186.51    20820.12    492.94 o 
  12   2   3     6338.07     6843.98    315.35 o 
  14   2   3     6305.51     6775.28    330.40 o 
 -15   3   3     9697.80     9331.97    416.97 o 
 -13   3   3     9078.22     9134.36    387.54 o 
 -11   3   3    31163.85    31441.89    682.56 o 
  -9   3   3    32246.07    32509.25    848.72 o 
  -7   3   3    26838.49    26005.66    578.73 o 
  -5   3   3    95007.19   100285.37   1907.68 o 
  -3   3   3    35482.20    35233.28    683.72 o 
  -1   3   3    28307.52    28263.44    553.30 o 
   1   3   3    58081.83    55510.61   1904.04 o 
   3   3   3   113382.07   113395.65   2052.85 o 
   5   3   3    53016.67    52942.36   1019.50 o 
   7   3   3    30343.79    30255.41    588.86 o 
   9   3   3    25770.73    26065.71    529.64 o 
  11   3   3    10443.94    10720.38    323.77 o 
  13   3   3     8449.58     8798.31    337.04 o 
 -14   4   3     7314.32     7452.52    355.89 o 
 -12   4   3     8314.82     8118.31    288.67 o 
 -10   4   3    21501.16    21674.98    495.96 o 
  -8   4   3    22403.60    21811.38    572.99 o 
  -6   4   3    39045.24    40307.61    979.72 o 
  -4   4   3    38628.27    37631.36    735.54 o 
  -2   4   3    24293.29    23409.01    476.62 o 
   0   4   3    19149.78    18173.70    485.16 o 
   2   4   3    50679.59    50335.06   1013.89 o 
   4   4   3    64601.19    66059.50   1113.41 o 
   6   4   3    20130.84    19358.37    392.44 o 
   8   4   3    20170.73    20045.77    442.01 o 
  10   4   3     5295.79     5200.17    195.99 o 
  12   4   3    11480.25    11307.24    375.30 o 
  14   4   3     4842.38     5938.70    540.78 o 
 -13   5   3      908.01      857.72    144.96 o 
 -11   5   3     5266.56     5152.61    192.01 o 
  -9   5   3    12761.01    13030.39    329.98 o 
  -7   5   3     3690.32     3711.82    157.43 o 
  -5   5   3     1089.34     1008.31     80.85 o 
  -3   5   3    16766.70    17021.27    374.66 o 
  -1   5   3    16656.33    15447.35    473.69 o 
   1   5   3    31380.37    31405.11    662.07 o 
   3   5   3     7665.42     8034.42    168.88 o 
   5   5   3      565.48      621.50     51.58 o 
   7   5   3     4451.03     4241.92    133.08 o 
   9   5   3     5729.45     5561.89    200.46 o 
  11   5   3     3458.06     3312.83    194.88 o 
  13   5   3     2392.18     2346.40    211.04 o 
 -14   6   3       69.62       62.70    119.29 o 
 -12   6   3      409.39      375.98    103.91 o 
 -10   6   3      242.36      260.45     74.85 o 
  -8   6   3     1022.31     1052.08    103.69 o 
  -6   6   3      292.49      322.84     68.08 o 
  -4   6   3     5662.99     5928.43    155.13 o 
  -2   6   3     6808.14     7122.85    178.06 o 
   0   6   3     2877.58     2965.12    106.12 o 
   2   6   3      915.94      947.66     63.42 o 
   4   6   3     2482.01     2560.35     85.51 o 
   6   6   3     1839.33     1841.25     90.51 o 
   8   6   3      235.95      269.51     72.45 o 
  10   6   3      142.00      229.00     82.51 o 
  12   6   3      545.18      460.93    135.11 o 
 -13   7   3     3391.52     3573.06    210.61 o 
 -11   7   3     9440.61     9483.74    335.53 o 
  -9   7   3    10460.34    10747.42    416.42 o 
  -7   7   3     7079.92     7085.85    253.19 o 
  -5   7   3     8931.64     8805.74    282.75 o 
  -3   7   3     4099.41     3949.62    125.02 o 
  -1   7   3    22139.46    21522.22    464.10 o 
   1   7   3    18493.58    18899.85    889.71 o 
   3   7   3     9951.89    10032.20    410.35 o 
   5   7   3    19972.82    19212.29    565.61 o 
   7   7   3     7376.14     7300.08    239.41 o 
   9   7   3     5989.81     5949.45    279.20 o 
  11   7   3     2786.81     2693.48    211.29 o 
 -12   8   3    12034.09    14171.81   2322.73 o 
 -10   8   3    10438.80    11016.90    548.22 o 
  -8   8   3    36431.87    35634.75   1182.55 o 
  -6   8   3    17626.28    17633.04    503.72 o 
  -4   8   3    17947.15    18024.28    845.27 o 
  -2   8   3    25166.38    24244.52    695.00 o 
   0   8   3    37375.55    37206.33   1100.69 o 
   2   8   3    31235.46    30130.13    631.82 o 
   4   8   3    25562.90    26616.62    881.84 o 
   6   8   3    29831.27    29135.47    988.00 o 
   8   8   3    11872.71    11406.75    341.62 o 
  10   8   3     8715.58     8260.41    287.63 o 
  12   8   3     7078.18     6744.67    489.97 o 
 -11   9   3    12123.06    12760.19   1003.70 o 
  -9   9   3    21005.33    21572.07    662.27 o 
  -7   9   3    31592.09    30345.93    969.83 o 
  -5   9   3    14932.76    14714.56    665.58 o 
  -3   9   3    33112.32    31756.79   1446.49 o 
  -1   9   3    32594.88    31882.21    699.37 o 
   1   9   3    37536.66    38383.61    834.41 o 
   3   9   3    29321.08    29623.45    959.31 o 
   5   9   3    27964.44    26461.08    767.05 o 
   7   9   3    12904.23    13246.45    446.56 o 
   9   9   3    10483.24    10587.82    339.82 o 
  11   9   3    15378.45    15495.70    577.56 o 
 -10  10   3     8081.80     8195.38    333.19 o 
  -8  10   3     5208.44     5202.43    359.76 o 
  -6  10   3    27289.27    25946.80   1375.08 o 
  -4  10   3    29754.33    28279.30   1464.68 o 
  -2  10   3     7509.61     7149.31    292.99 o 
   0  10   3    15487.94    14931.51    415.60 o 
   2  10   3    17816.88    18386.99    481.49 o 
   4  10   3    26439.25    25822.75   1759.36 o 
   6  10   3     4836.31     4682.38    203.82 o 
   8  10   3    12521.25    11920.82    709.57 o 
  10  10   3     4212.41     4253.37    278.48 o 
 -11  11   3      730.76      744.71    163.24 o 
  -9  11   3     2070.43     1947.76    183.00 o 
  -7  11   3     2251.81     2113.98    183.09 o 
  -5  11   3     3907.74     3628.18    233.54 o 
  -3  11   3     2254.83     1915.30    195.46 o 
  -1  11   3     7097.68     7400.78    492.48 o 
   1  11   3     3386.39     3275.52    146.98 o 
   3  11   3     5299.81     5028.42    524.26 o 
   5  11   3      116.13      121.42     86.74 o 
   7  11   3     1713.94     2047.76    212.16 o 
   9  11   3     2704.62     2798.86    242.80 o 
  -8  12   3      257.60      230.93    194.36 o 
  -6  12   3      404.55      262.29    159.76 o 
  -4  12   3     1011.81      947.08    260.14 o 
  -2  12   3      153.94       95.35    112.59 o 
   0  12   3      187.19      116.18     79.76 o 
   2  12   3     1071.97     1182.65    112.74 o 
   4  12   3     1704.03     1650.24    238.63 o 
   6  12   3      477.92      414.38    162.97 o 
   8  12   3      632.81      375.53    163.56 o 
  -7  13   3     8073.68     7762.94    555.90 o 
  -5  13   3     3200.82     3098.10    465.19 o 
  -3  13   3     3536.40     3676.73    236.61 o 
  -1  13   3    13216.94    13858.09    721.64 o 
   1  13   3     5670.75     5638.44    208.26 o 
   3  13   3     7776.38     7410.94    515.24 o 
   5  13   3     6728.02     6287.84   1078.09 o 
   7  13   3     2825.82     2637.18    248.08 o 
  -6  14   3    13840.05    12671.27   1118.30 o 
  -4  14   3     9036.96     9068.11    638.99 o 
  -2  14   3    10297.72    10853.48    440.34 o 
   0  14   3    23876.30    23842.52    802.16 o 
   2  14   3     7094.02     7318.77    284.22 o 
   4  14   3    13734.39    14246.33   1297.14 o 
  -3  15   3    10990.28    10976.68    427.67 o 
  -1  15   3    13777.28    14364.35    570.13 o 
   1  15   3    13460.17    13579.79    815.76 o 
   3  15   3     9963.03     9560.81    988.13 o 
 -14   0   4    19838.57    19816.56    984.36 o 
 -12   0   4     9428.64     9665.06    552.70 o 
 -10   0   4    14790.20    14310.30    700.17 o 
  -8   0   4    49388.27    47946.86   1420.32 o 
  -6   0   4    33134.52    31735.98    952.28 o 
  -4   0   4    95159.17    94930.21   3738.10 o 
  -2   0   4    56442.33    54790.25   1420.23 o 
   0   0   4    41619.21    39540.00   1241.69 o 
   2   0   4    52928.45    53837.06   1395.94 o 
   4   0   4    78824.48    80070.63   3118.24 o 
   6   0   4    61361.73    62527.61   2042.28 o 
   8   0   4    17132.21    17050.93    510.66 o 
  10   0   4     5935.32     6123.78    253.80 o 
  12   0   4    12986.60    13831.71    478.69 o 
  14   0   4     6731.02     6713.33    470.49 o 
 -15   1   4     8599.17     8704.63    398.00 o 
 -13   1   4     6655.30     6762.81    317.05 o 
 -11   1   4    27746.88    26858.57    851.83 o 
  -9   1   4    16023.10    15472.41    364.10 o 
  -7   1   4    17576.42    17213.72    388.37 o 
  -5   1   4    23793.08    22764.36    563.61 o 
  -3   1   4    85752.12    81627.79   4233.55 o 
  -1   1   4    52506.92    53704.77    981.93 o 
   1   1   4    55226.80    53726.03   1327.40 o 
   3   1   4    72341.94    73816.64   1436.46 o 
   5   1   4    20679.09    20206.44    398.93 o 
   7   1   4    17005.00    17020.94    353.87 o 
   9   1   4    19239.48    19713.41    416.86 o 
  11   1   4     8020.90     8643.36    235.10 o 
  13   1   4     4699.18     5017.62    221.30 o 
 -14   2   4     2304.00     2382.02    200.17 o 
 -12   2   4     6623.39     6248.34    292.94 o 
 -10   2   4     7538.18     7400.78    248.74 o 
  -8   2   4      965.47      931.38     67.51 o 
  -6   2   4     3805.01     3774.76    139.45 o 
  -4   2   4    43512.28    44239.82    862.85 o 
  -2   2   4    29769.21    30424.68    666.30 o 
   0   2   4     2021.88     1803.34    100.08 o 
   2   2   4    17878.15    18736.71    363.83 o 
   4   2   4     6901.60     6804.71    156.63 o 
   6   2   4     5356.07     5007.39    134.65 o 
   8   2   4    10864.41    10474.80    253.08 o 
  10   2   4     4884.27     5057.14    162.30 o 
  12   2   4      785.73     1004.02    143.67 o 
 -15   3   4        1.80        9.71    115.44 o 
 -13   3   4       56.06       24.08     98.17 o 
 -11   3   4     1974.63     2046.71    133.10 o 
  -9   3   4      813.87      937.39     91.42 o 
  -7   3   4       13.82       36.85     47.46 o 
  -5   3   4       19.04       27.84     24.82 o 
  -3   3   4      747.19      736.32     43.11 o 
  -1   3   4      429.06      502.57     37.19 o 
   1   3   4     1217.15     1121.62     91.61 o 
   3   3   4      738.25      729.35     53.09 o 
   5   3   4        1.74       -5.30     30.64 o 
   7   3   4        9.32      -21.13     39.35 o 
   9   3   4       31.71       19.26     49.01 o 
  11   3   4       16.49      -17.78     68.43 o 
  13   3   4        1.76      -55.18    103.17 o 
 -14   4   4     4654.44     4687.06    275.32 o 
 -12   4   4     6689.70     6235.18    494.49 o 
 -10   4   4     3974.38     3839.56    174.19 o 
  -8   4   4     4345.32     4331.40    173.02 o 
  -6   4   4     6276.64     6143.35    203.32 o 
  -4   4   4    27384.97    27878.50    552.99 o 
  -2   4   4    23620.88    24027.29    479.91 o 
   0   4   4    14280.03    14120.42    300.73 o 
   2   4   4    12078.92    12518.91    429.02 o 
   4   4   4    15955.03    15679.23    369.70 o 
   6   4   4    15482.26    14848.47    315.37 o 
   8   4   4     4624.56     4354.21    184.20 o 
  10   4   4     1927.82     1901.76    141.55 o 
  12   4   4     4601.84     4562.23    249.69 o 
 -13   5   4     8232.20     8311.09    374.36 o 
 -11   5   4    23164.24    22941.89    631.05 o 
  -9   5   4     9414.14     9644.94    309.76 o 
  -7   5   4    25185.43    25538.08    658.98 o 
  -5   5   4    16816.43    16441.43    436.59 o 
  -3   5   4    55846.59    55995.59   1085.52 o 
  -1   5   4    67571.23    64652.41   1248.08 o 
   1   5   4    34653.93    33647.22    771.36 o 
   3   5   4    40740.82    40728.18   1043.84 o 
   5   5   4    25028.80    24447.69    443.10 o 
   7   5   4    16991.43    16832.15    360.05 o 
   9   5   4    15170.97    14802.04    415.09 o 
  11   5   4    10051.62     9728.03    392.01 o 
  13   5   4     3528.23     3553.30    238.73 o 
 -14   6   4    10791.81    11292.19    479.76 o 
 -12   6   4    12750.74    12668.25    409.42 o 
 -10   6   4    13459.20    13755.08    420.61 o 
  -8   6   4    26569.81    27078.71    880.32 o 
  -6   6   4    35243.07    35345.60    881.03 o 
  -4   6   4    53401.54    52855.16   1035.01 o 
  -2   6   4    35739.04    34585.67    693.41 o 
   0   6   4    37090.81    37364.99   2200.14 o 
   2   6   4    59753.34    57769.99   1472.83 o 
   4   6   4    23628.25    22600.53    644.56 o 
   6   6   4    35475.43    35552.39    803.25 o 
   8   6   4    21277.89    20399.23    631.70 o 
  10   6   4    10670.39    10675.47    403.25 o 
  12   6   4     4237.86     4649.70    270.41 o 
 -13   7   4     8828.97     9020.77    342.32 o 
 -11   7   4     3128.77     3363.80    190.29 o 
  -9   7   4    21920.53    23097.33    876.78 o 
  -7   7   4    18765.24    18859.88    523.22 o 
  -5   7   4    30336.15    30485.01    917.71 o 
  -3   7   4    16075.69    15308.80    390.64 o 
  -1   7   4    25370.38    24007.73    921.83 o 
   1   7   4    26918.08    26865.84    816.12 o 
   3   7   4    20806.98    21304.40    976.58 o 
   5   7   4    20518.67    20330.39    689.56 o 
   7   7   4    15761.64    14964.89    346.91 o 
   9   7   4     8224.31     8209.70    337.84 o 
  11   7   4     4045.84     4005.49    248.61 o 
 -12   8   4     2048.93     2635.14    606.22 o 
 -10   8   4     6071.09     6303.99    528.49 o 
  -8   8   4      877.15      892.84    117.45 o 
  -6   8   4     2470.78     2433.76    147.11 o 
  -4   8   4    11719.13    11407.49    352.64 o 
  -2   8   4    15530.42    14487.00    969.14 o 
   0   8   4      834.96      677.54     68.70 o 
   2   8   4     1113.97     1068.79     93.90 o 
   4   8   4     8568.20     8653.26    441.54 o 
   6   8   4     1549.43     1386.40    116.25 o 
   8   8   4     4125.87     3677.82    407.61 o 
  10   8   4     3660.88     3615.23    240.38 o 
 -11   9   4       16.69     -108.23    104.52 o 
  -9   9   4       69.49       69.75     92.09 o 
  -7   9   4     4148.14     3970.53    209.30 o 
  -5   9   4      119.97      113.43     80.40 o 
  -3   9   4      736.66      591.48    158.56 o 
  -1   9   4     3860.47     3590.53    530.09 o 
   1   9   4     1902.99     1879.99    159.23 o 
   3   9   4       36.62       33.09     54.76 o 
   5   9   4      726.10      710.34     98.36 o 
   7   9   4      568.42      454.56    128.54 o 
   9   9   4       29.44       -0.46    114.97 o 
  11   9   4      101.80      -45.41    126.76 o 
 -10  10   4     3462.69     3474.77    221.69 o 
  -8  10   4     4012.58     3880.27    214.45 o 
  -6  10   4     7484.54     7002.75    485.84 o 
  -4  10   4     8238.96     7075.11    724.00 o 
  -2  10   4    13093.85    11425.13   3005.80 o 
   0  10   4    12788.81    12670.22    428.25 o 
   2  10   4     8975.56     8853.13    430.82 o 
   4  10   4     4909.43     4738.00    335.79 o 
   6  10   4     8883.34     8646.14    990.06 o 
   8  10   4     3629.13     3284.20    232.28 o 
  10  10   4     3771.22     3831.94    267.03 o 
  -9  11   4     8210.21     8359.59    516.07 o 
  -7  11   4     9375.58     9053.29    412.54 o 
  -5  11   4    29385.69    29669.31   1365.17 o 
  -3  11   4    14586.83    12329.11   1341.47 o 
  -1  11   4    26046.08    24665.73    740.85 o 
   1  11   4    12957.08    13036.74    565.51 o 
   3  11   4    18220.37    17360.78   2252.05 o 
   5  11   4    16094.44    15944.70   2045.82 o 
   7  11   4    11638.69    11160.23    809.29 o 
   9  11   4     7446.95     7547.29    373.47 o 
  -8  12   4    10381.99    10038.90    903.43 o 
  -6  12   4    17561.18    15707.87   1214.76 o 
  -4  12   4    18475.31    19280.36    988.24 o 
  -2  12   4    23758.94    21384.80   1468.52 o 
   0  12   4    16162.16    16656.59    749.24 o 
   2  12   4    11283.38    10797.67    590.07 o 
   4  12   4    17403.54    17473.45   1720.74 o 
   6  12   4    14675.71    13860.97    938.40 o 
   8  12   4     8788.65     8857.11    654.54 o 
  -7  13   4    10491.94     8667.07   1145.72 o 
  -5  13   4     7506.52     7414.51    542.45 o 
  -3  13   4     9653.97     8388.75    802.13 o 
  -1  13   4     7908.93     7660.43    320.67 o 
   1  13   4    12247.27    12120.94    596.67 o 
   3  13   4     3980.45     4182.39    260.70 o 
   5  13   4    11116.61    10578.58   1163.94 o 
  -6  14   4     2380.61     2166.14    592.91 o 
  -4  14   4     2575.76     2263.92    358.13 o 
  -2  14   4      500.35      532.22    171.56 o 
   0  14   4     2154.79     2119.64    228.61 o 
   2  14   4      372.41      324.30    250.20 o 
   4  14   4     1606.71     1482.22    196.22 o 
  -1  15   4      540.03      408.89    176.48 o 
   1  15   4      466.46      668.95    281.60 o 
 -15   1   5     3503.13     3592.17    249.67 o 
 -13   1   5     3914.14     3744.27    232.41 o 
 -11   1   5      541.56      568.42    107.55 o 
  -9   1   5    10146.86     9493.86    247.99 o 
  -7   1   5    19541.47    19407.32    436.61 o 
  -5   1   5     1552.00     1195.84     77.46 o 
  -3   1   5    27209.92    27335.20    611.50 o 
  -1   1   5    31993.42    32797.25    697.95 o 
   1   1   5     7809.25     7737.83    195.00 o 
   3   1   5    10056.99     9830.39    208.09 o 
   5   1   5     7815.54     7539.09    176.85 o 
   7   1   5     8045.80     7734.13    191.79 o 
   9   1   5     1953.71     1969.88    101.99 o 
  11   1   5     3993.57     4203.63    185.66 o 
  13   1   5     1390.68     1522.26    246.89 o 
 -14   2   5     9963.62     9895.68    423.00 o 
 -12   2   5    11903.46    11301.58    436.75 o 
 -10   2   5    17697.08    17281.53    478.16 o 
  -8   2   5    15237.83    14626.89    347.30 o 
  -6   2   5    27997.80    27840.11    565.97 o 
  -4   2   5    51419.58    52379.23   1020.29 o 
  -2   2   5    68801.81    69161.26   1493.19 o 
   0   2   5    68870.04    70184.47   2388.66 o 
   2   2   5    44481.43    45010.95    949.88 o 
   4   2   5     2544.31     2342.95     83.23 o 
   6   2   5    28324.04    27772.29    544.07 o 
   8   2   5    15864.49    16176.37    349.54 o 
  10   2   5    13313.78    13796.40    370.09 o 
  12   2   5     3395.95     3926.09    229.11 o 
 -13   3   5     6481.30     6232.72    310.46 o 
 -11   3   5    20979.20    20710.78    568.06 o 
  -9   3   5    36167.83    35811.29    897.37 o 
  -7   3   5    37230.72    36370.96    896.05 o 
  -5   3   5    31002.78    31734.80    633.53 o 
  -3   3   5    35244.16    35350.14    695.15 o 
  -1   3   5    86846.66    88622.61   1905.42 o 
   1   3   5    36567.95    36881.26    791.68 o 
   3   3   5   112350.54   111914.02   2974.90 o 
   5   3   5    11037.03    10694.01    236.03 o 
   7   3   5     9963.39     9611.27    262.29 o 
   9   3   5    16363.45    16705.56    467.03 o 
  11   3   5    13740.92    14308.12    490.63 o 
  13   3   5     9260.28     9551.00    504.55 o 
 -14   4   5     7951.38     7764.38    365.99 o 
 -12   4   5     5883.31     6049.61    293.90 o 
 -10   4   5    25788.38    25513.70    675.45 o 
  -8   4   5    16800.71    16753.15    461.64 o 
  -6   4   5    15196.38    15219.09    413.18 o 
  -4   4   5    32873.06    32898.05    653.44 o 
  -2   4   5    59906.44    63122.98   1218.53 o 
   0   4   5    27703.63    28463.88    570.91 o 
   2   4   5    24075.09    24600.76    979.39 o 
   4   4   5    44246.02    43755.48   1623.00 o 
   6   4   5     5572.43     5336.51    174.33 o 
   8   4   5    12445.29    12128.15    324.01 o 
  10   4   5    11650.40    10982.12    397.84 o 
  12   4   5     8038.09     8185.42    374.17 o 
 -13   5   5     3071.69     3105.68    224.97 o 
 -11   5   5     3194.12     3145.30    174.16 o 
  -9   5   5     3959.02     3820.65    174.87 o 
  -7   5   5     6009.80     5661.51    256.07 o 
  -5   5   5     6206.22     6126.57    204.01 o 
  -3   5   5    16939.40    17309.57    363.10 o 
  -1   5   5     2687.45     2549.01    113.53 o 
   1   5   5    12775.67    12905.16    332.96 o 
   3   5   5     2667.65     2378.01    113.90 o 
   5   5   5     6941.42     6041.39    321.17 o 
   7   5   5     5144.27     5003.57    178.62 o 
   9   5   5     5381.11     4951.31    197.11 o 
  11   5   5      924.51      972.67    148.20 o 
 -12   6   5        6.20       52.85     88.39 o 
 -10   6   5     1462.06     1351.22    126.33 o 
  -8   6   5     3061.50     3048.82    158.95 o 
  -6   6   5     3592.85     3653.14    160.08 o 
  -4   6   5       74.52       58.85     52.38 o 
  -2   6   5      659.09      743.91     55.10 o 
   0   6   5     2000.01     1775.92     82.75 o 
   2   6   5      482.04      430.72     51.11 o 
   4   6   5      112.43       67.32     47.06 o 
   6   6   5        7.20        0.02     58.94 o 
   8   6   5        4.08      -22.52     64.11 o 
  10   6   5       29.25      -14.26     95.29 o 
  12   6   5      490.64      306.56    130.71 o 
 -13   7   5     3593.92     3998.90    219.79 o 
 -11   7   5     6050.10     5903.92    318.37 o 
  -9   7   5     1575.65     1737.16    161.28 o 
  -7   7   5    10419.01     9842.53    347.47 o 
  -5   7   5    15578.70    15691.30    545.06 o 
  -3   7   5     9995.31     9538.32    294.04 o 
  -1   7   5    22021.53    20571.00    618.62 o 
   1   7   5    10180.45     9295.42    970.58 o 
   3   7   5    13172.01    13142.37    544.50 o 
   5   7   5     2312.78     2272.23    124.79 o 
   7   7   5     7969.76     7881.15    260.21 o 
   9   7   5     2359.50     2455.01    188.12 o 
  11   7   5     2265.14     2319.00    199.09 o 
 -12   8   5     9887.82    12923.39   3409.16 o 
 -10   8   5     9571.27    10650.60    838.38 o 
  -8   8   5    18088.49    17948.35    528.11 o 
  -6   8   5    15788.50    15203.27    601.77 o 
  -4   8   5    32514.93    32617.62    875.38 o 
  -2   8   5    26908.22    25065.03    798.18 o 
   0   8   5    37089.53    39534.22   1715.82 o 
   2   8   5    19962.93    19151.27   1112.56 o 
   4   8   5    13790.69    14239.16    712.08 o 
   6   8   5    20022.40    19940.29    975.92 o 
   8   8   5     7200.50     7079.23    377.46 o 
  10   8   5     8057.33     8346.68    364.34 o 
 -11   9   5    14617.09    15901.52   1806.90 o 
  -9   9   5    16179.73    16380.60    663.59 o 
  -7   9   5    22583.33    21279.01    602.56 o 
  -5   9   5    14728.81    14361.08    584.23 o 
  -3   9   5    30231.35    27656.53   1356.53 o 
  -1   9   5    23235.61    25042.27   1173.22 o 
   1   9   5    43365.52    42072.21   1645.94 o 
   3   9   5    16356.55    16099.04   1038.91 o 
   5   9   5    19494.24    20532.80   1361.85 o 
   7   9   5    10040.71    10111.31    464.01 o 
   9   9   5    10816.76    10720.81    590.16 o 
 -10  10   5    10578.86    10684.06    504.29 o 
  -8  10   5    13073.02    12530.45    419.49 o 
  -6  10   5    10207.42     9881.76    349.21 o 
  -4  10   5    11664.09    10517.17    586.37 o 
  -2  10   5    11104.28    11830.01    670.72 o 
   0  10   5    17789.03    16833.18    987.79 o 
   2  10   5    13977.47    13394.67    811.29 o 
   4  10   5    16694.03    16665.08   1040.42 o 
   6  10   5     4015.34     4234.82    651.49 o 
   8  10   5     9803.51     9513.07    676.29 o 
  -9  11   5     4403.87     3966.31    237.52 o 
  -7  11   5     1651.99     1737.47    267.21 o 
  -5  11   5     3236.34     2798.83    189.24 o 
  -3  11   5      499.61      278.92    246.54 o 
  -1  11   5     3579.25     3366.57    568.79 o 
   1  11   5     2591.74     2391.33    150.01 o 
   3  11   5     1780.91     1695.19    540.86 o 
   5  11   5     2713.64     2590.49    374.05 o 
   7  11   5     1730.22     1578.75    196.22 o 
  -8  12   5       34.44      -59.47    115.99 o 
  -6  12   5      497.76      270.23    136.48 o 
  -4  12   5     1215.26      739.64    341.62 o 
  -2  12   5       52.01       -4.82    122.65 o 
   0  12   5     1542.37     1376.42    176.94 o 
   2  12   5     1121.19      931.11    143.69 o 
   4  12   5      672.41      583.87    144.09 o 
   6  12   5       32.10      -63.22    122.55 o 
  -7  13   5     5186.57     4213.97    761.55 o 
  -5  13   5     5394.54     5209.69    326.27 o 
  -3  13   5     5127.16     4842.28    707.96 o 
  -1  13   5    10240.34     9408.90    432.61 o 
   1  13   5     6791.32     6627.42    573.10 o 
   3  13   5     3086.28     2840.92    416.61 o 
   5  13   5     3817.36     3790.42    410.95 o 
  -4  14   5     8579.15     8550.20    543.48 o 
  -2  14   5     9847.21     9215.00    445.23 o 
   0  14   5    16629.63    15612.00   1288.39 o 
   2  14   5     7263.76     8317.34    605.72 o 
 -14   0   6    10457.83    10470.06    622.48 o 
 -12   0   6     9676.15     8925.69    520.50 o 
 -10   0   6    32990.05    31471.62   1369.38 o 
  -8   0   6    33033.40    32077.63    985.51 o 
  -6   0   6    44742.41    44800.79   1826.81 o 
  -4   0   6    30586.43    30388.91    825.07 o 
  -2   0   6    64661.19    67379.05   1747.14 o 
   0   0   6    45404.59    44307.42   1594.00 o 
   2   0   6    26767.19    26675.54    720.06 o 
   4   0   6    42107.51    41014.94   1092.30 o 
   6   0   6     9518.09     9261.36    305.62 o 
   8   0   6    21829.00    21663.87    854.92 o 
  10   0   6    16046.69    16888.36    727.86 o 
  12   0   6    10747.46    11859.30    602.69 o 
 -13   1   6    10056.24     9514.13    399.39 o 
 -11   1   6     7514.07     7433.25    316.40 o 
  -9   1   6    14788.51    13902.57    340.29 o 
  -7   1   6    48794.40    46987.78   1133.80 o 
  -5   1   6    33639.40    32843.88    739.28 o 
  -3   1   6    48173.93    50254.32   1056.34 o 
  -1   1   6    18275.48    19202.05    444.53 o 
   1   1   6    12360.31    12044.87    405.53 o 
   3   1   6    30218.59    29790.02    567.81 o 
   5   1   6    23899.82    23044.89    538.20 o 
   7   1   6    17940.83    17689.39    425.08 o 
   9   1   6     8284.36     8678.49    308.87 o 
  11   1   6     7525.74     7944.45    316.15 o 
 -14   2   6     2712.13     2638.94    208.47 o 
 -12   2   6     2445.41     2525.41    188.92 o 
 -10   2   6     3737.04     3417.84    160.79 o 
  -8   2   6     6529.96     6058.75    211.07 o 
  -6   2   6    11953.89    11897.76    269.06 o 
  -4   2   6    18418.63    18903.77    521.89 o 
  -2   2   6     7874.25     7988.56    179.36 o 
   0   2   6     3721.14     3841.37    128.93 o 
   2   2   6     4516.74     4213.00    258.75 o 
   4   2   6    16701.09    16465.46    386.86 o 
   6   2   6     5217.51     5064.08    166.83 o 
   8   2   6     2591.51     2623.70    129.95 o 
  10   2   6     3332.71     3385.63    195.85 o 
  12   2   6      920.61     1246.20    221.24 o 
 -13   3   6       81.25       25.62     99.30 o 
 -11   3   6      304.19      399.08     87.28 o 
  -9   3   6      814.61      745.83     88.50 o 
  -7   3   6     1163.93     1245.07     96.61 o 
  -5   3   6      468.77      482.42     52.30 o 
  -3   3   6       91.71      132.52     34.43 o 
  -1   3   6      151.58      152.52     43.57 o 
   1   3   6      320.11      547.75     85.13 o 
   3   3   6      416.60      480.49     60.71 o 
   5   3   6      672.09      649.87     70.51 o 
   7   3   6     2167.72     2039.23    113.99 o 
   9   3   6       21.34      -13.69     62.82 o 
  11   3   6        4.58      122.77    142.79 o 
 -14   4   6     1686.93     1778.87    193.81 o 
 -12   4   6     1769.91     1876.09    153.03 o 
 -10   4   6    11342.61    10762.73    340.73 o 
  -8   4   6     2860.71     2661.74    141.11 o 
  -6   4   6    25453.35    26127.33    740.89 o 
  -4   4   6    24964.31    26002.04    528.33 o 
  -2   4   6     3135.17     2997.60    103.88 o 
   0   4   6     6154.13     6498.93    321.30 o 
   2   4   6     4933.38     5007.09    163.62 o 
   4   4   6    21067.65    21269.27    583.88 o 
   6   4   6     1284.68     1401.53     99.17 o 
   8   4   6     6571.07     6290.12    211.00 o 
  10   4   6     3809.30     3784.34    175.63 o 
  12   4   6     2808.62     2784.06    285.33 o 
 -13   5   6     7442.31     7464.99    356.86 o 
 -11   5   6     6952.95     6951.21    263.41 o 
  -9   5   6    18781.69    18583.99    519.42 o 
  -7   5   6    32405.44    33467.78    960.88 o 
  -5   5   6    35363.11    35536.36    877.36 o 
  -3   5   6    42569.73    43520.02    860.27 o 
  -1   5   6    15657.69    15993.48    395.73 o 
   1   5   6    13126.88    12799.98    487.25 o 
   3   5   6    24266.33    24873.51    748.63 o 
   5   5   6    26729.24    26082.53    696.25 o 
   7   5   6    13601.42    13576.79    356.96 o 
   9   5   6     8762.70     8656.89    271.68 o 
  11   5   6     6541.62     5989.80    289.40 o 
 -12   6   6    11388.65    11397.88    383.59 o 
 -10   6   6    15993.49    16355.77    597.64 o 
  -8   6   6    27823.32    28761.05   1545.81 o 
  -6   6   6    30705.00    30764.11    780.78 o 
  -4   6   6    26541.08    26714.13    677.79 o 
  -2   6   6    39858.41    40023.55    799.90 o 
   0   6   6    42283.63    42106.63   1236.67 o 
   2   6   6    19458.04    20285.26    927.57 o 
   4   6   6    14702.42    14998.77    655.45 o 
   6   6   6    25706.93    26295.92    986.67 o 
   8   6   6    14778.28    14957.93    520.86 o 
  10   6   6     8620.25     8414.29    349.93 o 
 -13   7   6     5969.28     6767.97    363.70 o 
 -11   7   6     6572.65     8540.79   2188.04 o 
  -9   7   6    16112.90    16769.06   1372.87 o 
  -7   7   6    19357.36    19505.83    539.84 o 
  -5   7   6    14465.00    14031.54    403.03 o 
  -3   7   6    15339.34    15444.18    553.85 o 
  -1   7   6    23469.00    22695.25   1301.86 o 
   1   7   6    18589.58    17576.43    491.75 o 
   3   7   6    22805.43    22727.11   1282.16 o 
   5   7   6    11587.80    11820.79    574.96 o 
   7   7   6     9339.80     8999.44    372.00 o 
   9   7   6     5144.05     5019.57    259.23 o 
  11   7   6     5182.73     5413.53    293.20 o 
 -12   8   6     2077.18     2885.82    944.66 o 
 -10   8   6      523.11      522.69    158.53 o 
  -8   8   6     4287.53     4152.73    199.94 o 
  -6   8   6     1938.07     1989.81    139.31 o 
  -4   8   6     4896.99     4980.22    239.36 o 
  -2   8   6     9966.96     9965.59    550.00 o 
   0   8   6      442.03      464.25     74.08 o 
   2   8   6     5619.32     5610.44    385.16 o 
   4   8   6     6481.35     6138.54    421.52 o 
   6   8   6     4301.57     4179.14    208.33 o 
   8   8   6      359.88      272.48    118.08 o 
  10   8   6     2024.74     1895.55    198.79 o 
 -11   9   6       81.82      154.26    123.83 o 
  -9   9   6      838.70      862.07    129.11 o 
  -7   9   6     1198.11     1080.75    125.88 o 
  -5   9   6       65.87       97.71     76.37 o 
  -3   9   6      817.21      658.56    148.05 o 
  -1   9   6     1200.66     1074.68    133.30 o 
   1   9   6      314.53      307.80     74.42 o 
   3   9   6      264.83      297.89     71.04 o 
   5   9   6      141.98      129.07     87.19 o 
   7   9   6     3033.81     2585.77    205.85 o 
   9   9   6        6.40     -138.29    130.85 o 
 -10  10   6     4981.98     4656.37    452.76 o 
  -8  10   6     3868.51     3752.22    209.47 o 
  -6  10   6    13581.32    13243.00    670.77 o 
  -4  10   6     8534.58     8098.32   1305.10 o 
  -2  10   6     7636.98     7584.96    977.89 o 
   0  10   6     5298.48     4749.76    606.93 o 
   2  10   6     4461.07     4410.39    212.73 o 
   4  10   6     4534.22     4599.31    287.08 o 
   6  10   6     7117.82     6856.51    588.83 o 
   8  10   6     3829.25     3584.41    243.40 o 
  -9  11   6     8741.18     8600.15    499.78 o 
  -7  11   6    10108.62    10030.51   1052.33 o 
  -5  11   6    30843.74    29578.98   2297.48 o 
  -3  11   6     9647.83     8885.24   1050.41 o 
  -1  11   6     9031.48     8574.14    732.39 o 
   1  11   6    15049.90    14902.62    752.62 o 
   3  11   6    20104.98    20131.98   1727.74 o 
   5  11   6     8189.25     8014.75    655.93 o 
   7  11   6     7278.81     7354.95    347.11 o 
  -8  12   6     9983.09    10729.00    666.73 o 
  -6  12   6    11737.37    11197.74   1023.11 o 
  -4  12   6    19148.91    18240.37   2180.39 o 
  -2  12   6    13268.30    13409.83    838.94 o 
   0  12   6    14653.07    14330.06    560.13 o 
   2  12   6    14581.35    14477.22   1384.68 o 
   4  12   6     9900.88     9733.73    720.23 o 
   6  12   6    12007.46    11574.62   1344.23 o 
  -5  13   6     5441.31     5176.30    579.73 o 
  -3  13   6     7250.65     6893.23    855.21 o 
  -1  13   6     6435.84     6108.20    554.39 o 
   1  13   6    12254.84    12765.36    765.43 o 
   3  13   6     4442.90     4694.75    612.85 o 
  -2  14   6      876.02      772.47    188.28 o 
   0  14   6     1783.75     2171.96    237.03 o 
 -13   1   7     3842.26     3448.33    223.67 o 
 -11   1   7     1467.07     1500.38    150.87 o 
  -9   1   7    17271.04    16481.39    395.61 o 
  -7   1   7     8428.15     8406.39    212.72 o 
  -5   1   7     4544.13     4474.60    147.48 o 
  -3   1   7     5153.46     5221.73    145.59 o 
  -1   1   7    11483.07    11950.32    319.35 o 
   1   1   7    10569.00    10668.47    296.13 o 
   3   1   7     4803.84     4502.64    182.88 o 
   5   1   7     8658.18     7988.39    288.74 o 
   7   1   7     7001.86     6591.60    254.48 o 
   9   1   7     1667.58     1660.53    218.95 o 
  11   1   7     2416.21     2536.36    333.07 o 
 -14   2   7     6252.07     6048.06    312.63 o 
 -12   2   7    12190.97    11557.60    447.94 o 
 -10   2   7    16411.10    16277.83    460.33 o 
  -8   2   7    25248.58    24696.48    639.69 o 
  -6   2   7    23587.20    23848.71    498.67 o 
  -4   2   7    12877.21    12783.32    315.36 o 
  -2   2   7    40454.61    41709.38   1263.25 o 
   0   2   7    24136.04    24498.96    624.10 o 
   2   2   7    13074.42    13208.14    446.17 o 
   4   2   7    26334.14    26175.77    588.81 o 
   6   2   7    19447.33    18640.40    530.88 o 
   8   2   7    10983.71    10956.33    362.66 o 
  10   2   7     7301.72     7839.22    310.52 o 
 -13   3   7    17853.26    17564.63    631.42 o 
 -11   3   7    18107.88    17326.50    496.37 o 
  -9   3   7    25749.52    25585.33    670.63 o 
  -7   3   7    12040.97    12049.79    349.46 o 
  -5   3   7    40691.23    42217.28    839.66 o 
  -3   3   7    30629.97    31521.14    706.45 o 
  -1   3   7    47911.79    51582.93   1385.37 o 
   1   3   7    19835.17    20190.12    881.94 o 
   3   3   7    23141.98    23517.54    592.85 o 
   5   3   7    22078.18    22831.63    529.44 o 
   7   3   7    19445.82    18431.65    534.13 o 
   9   3   7    13687.09    13676.57    438.78 o 
  11   3   7     7476.71     7452.22    446.25 o 
 -12   4   7    10087.50     9731.03    368.93 o 
 -10   4   7    17165.63    16607.12    477.84 o 
  -8   4   7    12130.11    11946.23    357.59 o 
  -6   4   7    18724.83    19220.83    848.71 o 
  -4   4   7    13902.46    14282.18    454.26 o 
  -2   4   7    37118.46    38189.80    879.58 o 
   0   4   7    26114.61    26969.02   1029.82 o 
   2   4   7    13420.85    14075.48    676.72 o 
   4   4   7    22305.32    22405.27    586.42 o 
   6   4   7     6045.96     6256.99    205.02 o 
   8   4   7    11293.46    11209.99    635.41 o 
  10   4   7     9206.32     9474.34    416.89 o 
 -13   5   7     1852.41     1623.76    186.56 o 
 -11   5   7     1496.34     1336.05    161.59 o 
  -9   5   7     1193.07     1247.02    192.90 o 
  -7   5   7    17147.67    18000.26    748.99 o 
  -5   5   7     1730.00     1554.63    105.73 o 
  -3   5   7     7464.27     7855.12    229.64 o 
  -1   5   7     4815.99     4652.41    268.11 o 
   1   5   7     5448.92     5726.44    168.49 o 
   3   5   7     3465.15     3556.45    149.01 o 
   5   5   7     7271.73     7034.86    316.76 o 
   7   5   7     2213.25     2101.99    128.37 o 
   9   5   7     1051.14     1094.66    145.86 o 
  11   5   7     1149.18     1008.77    210.60 o 
 -12   6   7        9.76       13.49     90.11 o 
 -10   6   7     1524.69     1929.82    385.93 o 
  -8   6   7      741.82      632.14    124.41 o 
  -6   6   7     1148.61     1200.78    106.99 o 
  -4   6   7      431.35      441.35    101.16 o 
  -2   6   7      303.83      317.45    107.30 o 
   0   6   7     1073.68     1061.76     81.57 o 
   2   6   7       12.72        1.09     53.37 o 
   4   6   7     2723.77     2548.21    117.13 o 
   6   6   7       78.80       41.84     73.42 o 
   8   6   7      668.23      621.65     97.47 o 
  10   6   7       46.39       55.78    140.66 o 
 -11   7   7     3812.07     4862.26   1730.80 o 
  -9   7   7     7604.31     8279.08    692.59 o 
  -7   7   7     6277.42     6389.09    241.33 o 
  -5   7   7    13755.93    13359.71    654.92 o 
  -3   7   7     1866.70     1770.99    258.14 o 
  -1   7   7     4330.89     4286.80    253.38 o 
   1   7   7    13967.30    13674.44    688.95 o 
   3   7   7     6428.29     6948.56    430.42 o 
   5   7   7     2649.80     2800.81    153.05 o 
   7   7   7     8383.73     8444.71    439.87 o 
   9   7   7     2749.73     2522.07    191.97 o 
 -10   8   7    10683.18    12021.14   1271.52 o 
  -8   8   7    16115.01    16119.99    566.04 o 
  -6   8   7    16611.63    16720.02    700.98 o 
  -4   8   7    13703.83    14380.10    849.33 o 
  -2   8   7    16138.12    15469.35   1640.39 o 
   0   8   7    22894.13    22044.95   1568.52 o 
   2   8   7    19529.51    20092.88   1194.31 o 
   4   8   7     9680.78    10478.90    639.17 o 
   6   8   7     9453.71     9658.01    511.95 o 
   8   8   7    10589.60    10133.12    864.76 o 
 -11   9   7    11160.75    13018.28   2051.74 o 
  -9   9   7    10753.87    11810.17    496.71 o 
  -7   9   7    14911.13    15031.01    661.11 o 
  -5   9   7    14287.42    14199.06    851.70 o 
  -3   9   7    38289.05    36488.46   2954.81 o 
  -1   9   7    12410.80    12159.95    869.52 o 
   1   9   7    16911.15    16061.12   1295.08 o 
   3   9   7    12615.28    12760.84    984.33 o 
   5   9   7    18663.89    19171.83   1428.58 o 
   7   9   7     7646.10     7894.31   1023.68 o 
 -10  10   7     9235.28    10294.19   1562.02 o 
  -8  10   7     4812.64     5178.33    309.81 o 
  -6  10   7     5503.30     5304.83    484.55 o 
  -4  10   7    13741.68    13041.79    943.35 o 
  -2  10   7    12352.61    12155.30   1314.09 o 
   0  10   7    18902.29    17389.89   1008.19 o 
   2  10   7     8141.18     8299.98    757.32 o 
   4  10   7     4509.57     4854.73    327.15 o 
   6  10   7     5512.54     5709.36    561.48 o 
  -9  11   7      633.51      755.40    232.24 o 
  -7  11   7     2578.59     2858.28    325.18 o 
  -5  11   7     1349.27     1262.99    184.46 o 
  -3  11   7     2507.36     2529.00    438.95 o 
  -1  11   7     5523.86     4919.15    405.55 o 
   1  11   7      562.37      492.99    101.83 o 
   3  11   7     2004.35     2178.24    209.86 o 
   5  11   7     1611.32     1626.74    252.45 o 
  -6  12   7      492.24      498.86    163.63 o 
  -4  12   7      954.89      962.03    177.71 o 
  -2  12   7       17.02       68.93    129.51 o 
   0  12   7      668.33      644.81    195.33 o 
   2  12   7       91.75       77.21     98.11 o 
   4  12   7      347.06      433.10    147.39 o 
  -5  13   7     3818.09     3449.50    357.50 o 
  -3  13   7     7491.55     7438.61    932.39 o 
  -1  13   7     2664.92     2676.51    311.60 o 
   1  13   7     3565.08     3379.89    400.71 o 
 -12   0   8    13729.81    13139.00    695.52 o 
 -10   0   8     9761.49     9767.51    382.41 o 
  -8   0   8    30523.30    28010.29    884.91 o 
  -6   0   8    30634.07    31318.89    871.45 o 
  -4   0   8     8497.76     8502.61    401.60 o 
  -2   0   8    44201.05    44438.61   1596.32 o 
   0   0   8    35248.39    35048.55   1285.84 o 
   2   0   8    27900.24    27542.25   1037.45 o 
   4   0   8    26214.64    24790.43    952.78 o 
   6   0   8    15152.34    14104.15    611.91 o 
   8   0   8    14109.63    13775.57    621.55 o 
  10   0   8     4109.26     4403.33    324.45 o 
 -13   1   8     8809.14     8307.70    368.27 o 
 -11   1   8     9816.84     9575.93    382.21 o 
  -9   1   8    11288.86    10945.95    290.88 o 
  -7   1   8    22238.82    21953.52    471.72 o 
  -5   1   8    22682.65    24035.55    483.57 o 
  -3   1   8    11745.78    12427.04    312.56 o 
  -1   1   8    19570.32    20496.74    814.25 o 
   1   1   8    30801.46    30718.78    808.53 o 
   3   1   8    14759.88    13978.46    417.67 o 
   5   1   8    20811.52    19493.73    553.90 o 
   7   1   8     9156.88     8831.52    311.83 o 
   9   1   8     5816.69     5672.32    251.40 o 
  11   1   8     3269.30     3126.69    215.63 o 
 -12   2   8     3448.72     3481.30    225.31 o 
 -10   2   8     4693.76     4371.36    191.16 o 
  -8   2   8     6604.98     6159.01    219.63 o 
  -6   2   8     5483.14     5378.05    157.03 o 
  -4   2   8     4188.02     4360.64    255.27 o 
  -2   2   8     1636.53     1508.36    144.05 o 
   0   2   8    13460.36    13749.86    409.77 o 
   2   2   8     6626.54     6476.19    239.92 o 
   4   2   8     8428.02     8291.39    289.24 o 
   6   2   8     2220.58     2273.56    149.10 o 
   8   2   8      744.96      900.77    143.67 o 
  10   2   8     2728.86     2617.37    194.09 o 
 -13   3   8        3.32      -12.99    106.43 o 
 -11   3   8       96.38      105.99     81.54 o 
  -9   3   8      120.47      118.69     70.02 o 
  -7   3   8      476.36      343.13     88.40 o 
  -5   3   8      158.37      218.84     61.27 o 
  -3   3   8      280.20      413.70     63.76 o 
  -1   3   8      616.24      706.88    131.72 o 
   1   3   8     2021.48     1978.72    131.57 o 
   3   3   8      168.23       75.67     70.13 o 
   5   3   8        5.02      -47.23     72.24 o 
   7   3   8      269.16      265.63     93.85 o 
   9   3   8        1.85      -69.09     85.03 o 
 -12   4   8     4388.15     4355.86    209.40 o 
 -10   4   8     6563.18     6302.43    244.46 o 
  -8   4   8     7143.42     7696.12   1131.50 o 
  -6   4   8     2765.45     2983.49    186.32 o 
  -4   4   8     4807.18     4862.86    168.52 o 
  -2   4   8     5068.51     5223.46    179.91 o 
   0   4   8    14221.91    15283.79    754.54 o 
   2   4   8     8960.42     9401.22    516.10 o 
   4   4   8    11716.73    11645.44    736.08 o 
   6   4   8     1073.65     1011.68    116.80 o 
   8   4   8     3911.59     3613.79    202.76 o 
  10   4   8     1896.96     2169.84    336.99 o 
 -11   5   8     9620.87     9629.83    335.10 o 
  -9   5   8    22472.51    26287.48   5304.75 o 
  -7   5   8     7122.69     7867.34    460.66 o 
  -5   5   8    23809.00    24250.36    928.90 o 
  -3   5   8    16728.90    17047.70    659.72 o 
  -1   5   8    12149.56    13591.38    796.14 o 
   1   5   8    25265.23    27191.94   1552.97 o 
   3   5   8    17750.52    18655.05   1000.84 o 
   5   5   8    24142.26    23246.04   2259.82 o 
   7   5   8     3022.88     3017.97    183.72 o 
   9   5   8     8811.23     9062.73    345.56 o 
 -12   6   8    10900.66    10838.27    469.19 o 
 -10   6   8    10116.05    14840.68   6216.08 o 
  -8   6   8    21112.91    22521.24   1384.61 o 
  -6   6   8    21876.30    22478.15    848.30 o 
  -4   6   8    15103.42    15681.15   1219.74 o 
  -2   6   8    20212.01    20739.36    769.21 o 
   0   6   8    24218.67    25498.71   1326.19 o 
   2   6   8    21986.64    22827.36   1047.67 o 
   4   6   8    17400.47    18180.07    839.14 o 
   6   6   8    15817.10    14913.46    840.13 o 
   8   6   8     6959.60     6937.03    287.66 o 
 -11   7   8     6060.60     9892.85   5485.85 o 
  -9   7   8     6003.15     6763.76   1066.60 o 
  -7   7   8    17075.19    17790.95   1079.87 o 
  -5   7   8     9926.49     9633.90    712.41 o 
  -3   7   8    14497.80    15441.41    977.50 o 
  -1   7   8    23766.28    23572.23   1434.03 o 
   1   7   8     6607.05     7092.35    600.73 o 
   3   7   8     9190.31     9974.36    725.52 o 
   5   7   8     6947.16     7191.76    579.44 o 
   7   7   8    14044.23    13446.17   1141.16 o 
   9   7   8     1781.68     2039.64    247.00 o 
 -10   8   8     2592.73     3046.25    623.37 o 
  -8   8   8     2826.25     3159.78    234.99 o 
  -6   8   8     6266.74     6014.34    306.72 o 
  -4   8   8     1750.83     1760.12    265.56 o 
  -2   8   8     2553.36     2557.48    353.95 o 
   0   8   8     1322.42     1443.77    153.56 o 
   2   8   8     6839.75     7066.89    506.10 o 
   4   8   8     1772.65     1816.32    142.57 o 
   6   8   8     1034.26     1064.25    125.52 o 
   8   8   8      235.06      320.90    164.46 o 
  -9   9   8      818.15      970.50    184.66 o 
  -7   9   8      113.90       74.75    124.00 o 
  -5   9   8       72.02       44.04    115.61 o 
  -3   9   8      676.64      741.32    174.31 o 
  -1   9   8       22.39      -45.02    107.23 o 
   1   9   8      147.18       89.22     71.07 o 
   3   9   8      588.49      528.39     90.00 o 
   5   9   8      554.26      742.59    120.12 o 
   7   9   8      267.93      206.16    130.95 o 
  -8  10   8     4024.03     3768.43    307.49 o 
  -6  10   8     3423.17     3429.84    247.76 o 
  -4  10   8     4083.45     3823.85    600.09 o 
  -2  10   8     6321.60     6274.19    586.90 o 
   0  10   8     1852.92     2247.84    362.13 o 
   2  10   8    11257.96    11142.17    843.48 o 
   4  10   8     5497.23     5565.67    419.42 o 
   6  10   8     2007.07     2154.18    201.58 o 
  -7  11   8     6829.50     6509.62    358.86 o 
  -5  11   8    13100.09    12709.67    716.06 o 
  -3  11   8     8073.81     8374.73   1061.03 o 
  -1  11   8    12077.78    12741.28    993.20 o 
   1  11   8    10846.14    11294.30    788.82 o 
   3  11   8    10935.97    11520.53    956.26 o 
   5  11   8     5324.35     5051.59    772.73 o 
  -4  12   8    13297.88    13271.13   1310.69 o 
  -2  12   8     6710.77     6454.70    921.35 o 
   0  12   8     9856.17     9813.29   1407.79 o 
   2  12   8    13482.47    15009.32    584.32 o 
 -13   1   9     3017.46     3125.04    226.09 o 
 -11   1   9     3909.23     3742.29    219.08 o 
  -9   1   9     4588.24     4281.47    160.36 o 
  -7   1   9      896.25      983.31     99.49 o 
  -5   1   9     5949.88     6062.87    236.50 o 
  -3   1   9    10582.73    11031.73    356.08 o 
  -1   1   9    16405.54    17078.58    498.67 o 
   1   1   9     3089.38     2914.76    293.66 o 
   3   1   9     3094.54     2906.69    162.25 o 
   5   1   9     3392.81     3157.89    172.34 o 
   7   1   9     2101.49     1939.76    153.10 o 
   9   1   9     2613.53     2701.28    186.57 o 
 -12   2   9    11228.64    11035.51    439.74 o 
 -10   2   9     4505.51     4612.99    201.27 o 
  -8   2   9    16928.40    16205.54    569.03 o 
  -6   2   9    13161.79    13802.33    666.83 o 
  -4   2   9    22863.48    24190.87    825.99 o 
  -2   2   9    14456.18    14751.64    697.52 o 
   0   2   9    26811.31    27101.38   1781.80 o 
   2   2   9    17297.06    16740.93    538.84 o 
   4   2   9     9290.39     8880.05    310.85 o 
   6   2   9    12282.46    11705.52    388.33 o 
   8   2   9     3496.35     3244.72    193.26 o 
  10   2   9     3135.43     3265.84    294.93 o 
 -11   3   9    11145.43    10655.32    434.18 o 
  -9   3   9     8689.48     8732.51    467.70 o 
  -7   3   9    11178.55    12145.08   1569.35 o 
  -5   3   9    38080.48    38990.88   1103.21 o 
  -3   3   9    25714.38    27909.92   1942.91 o 
  -1   3   9    30944.67    31648.26   2238.71 o 
   1   3   9    15201.38    15893.71    935.98 o 
   3   3   9    13768.62    13657.41    462.12 o 
   5   3   9    17040.59    16064.52    488.62 o 
   7   3   9     7943.76     7890.40    303.25 o 
   9   3   9     7334.83     6838.27    293.13 o 
 -12   4   9     6262.50     6066.64    315.89 o 
 -10   4   9     7223.42     6560.52    470.73 o 
  -8   4   9     9091.52    11109.02   2112.28 o 
  -6   4   9    17638.34    17496.76    608.32 o 
  -4   4   9    19070.54    20087.86    829.51 o 
  -2   4   9    13969.88    14808.20    473.16 o 
   0   4   9    11831.98    12281.88    629.76 o 
   2   4   9    14089.37    14442.39    971.10 o 
   4   4   9    11213.34    11098.84    925.05 o 
   6   4   9     8009.57     7973.83    303.27 o 
   8   4   9     4887.81     5040.28    244.41 o 
 -11   5   9     3148.26     3232.21    343.21 o 
  -9   5   9     1217.55     1623.31    435.87 o 
  -7   5   9     8420.49     8538.90    431.84 o 
  -5   5   9     1042.03     1261.18    160.65 o 
  -3   5   9     1666.02     1720.15    107.69 o 
  -1   5   9     7212.02     7464.37    444.26 o 
   1   5   9     9057.06     8964.93    364.79 o 
   3   5   9      291.66      340.18    101.62 o 
   5   5   9     1640.90     1725.65    155.12 o 
   7   5   9     4848.39     4632.03    234.65 o 
   9   5   9      596.56      539.52    132.81 o 
 -10   6   9        5.07      -64.94    144.07 o 
  -8   6   9      375.21      265.57    128.66 o 
  -6   6   9      256.75      253.78    114.09 o 
  -4   6   9     1686.72     1636.07    164.90 o 
  -2   6   9        5.52       -1.39     61.68 o 
   0   6   9       22.25       20.85     65.80 o 
   2   6   9     1689.86     1552.88    178.29 o 
   4   6   9       26.24      -10.56     76.25 o 
   6   6   9       50.02      -19.43    102.08 o 
   8   6   9       27.34      -17.76    106.31 o 
  -9   7   9     2971.84     3203.50    538.78 o 
  -7   7   9     4138.13     3964.68    362.81 o 
  -5   7   9     4384.01     4465.56    259.94 o 
  -3   7   9     5500.78     5775.54    502.31 o 
  -1   7   9    13978.87    14427.78   1136.49 o 
   1   7   9     5909.93     6181.57    450.54 o 
   3   7   9     2274.88     2222.00    203.26 o 
   5   7   9     2461.45     2230.53    216.33 o 
   7   7   9     2975.06     2859.02    286.61 o 
 -10   8   9     6495.35     8165.86   2147.32 o 
  -8   8   9    11988.98    12359.76   1122.30 o 
  -6   8   9     8515.53     8824.12    396.27 o 
  -4   8   9    12836.36    12869.02   1259.77 o 
  -2   8   9    18515.19    19006.90   2313.66 o 
   0   8   9    12702.48    13102.11    814.02 o 
   2   8   9    11493.33    12054.23    838.74 o 
   4   8   9     6986.78     7169.10    861.93 o 
   6   8   9     6465.69     6276.36    892.55 o 
  -9   9   9     8323.03     9325.79    984.10 o 
  -7   9   9    10866.17    11363.56    482.47 o 
  -5   9   9    13823.59    14281.12    622.01 o 
  -3   9   9    18263.52    18514.28   1726.39 o 
  -1   9   9     9589.72    10290.71   1453.67 o 
   1   9   9    14233.47    14980.71    831.76 o 
   3   9   9     9751.35    10836.59    972.61 o 
   5   9   9     9165.89     9933.04   1833.81 o 
  -6  10   9    10619.19    11049.82    880.45 o 
  -4  10   9    10386.14    10412.37    968.23 o 
  -2  10   9     6800.90     7841.74   1188.66 o 
   0  10   9     4419.61     4958.28    494.34 o 
   2  10   9     4330.58     4268.41    309.50 o 
   4  10   9     9629.70     9884.39    792.27 o 
  -5  11   9     1117.93     1297.72    199.26 o 
  -3  11   9     1997.79     2306.85    317.71 o 
  -1  11   9     1107.78     1272.26    278.75 o 
   1  11   9      777.12     1019.42    157.42 o 
   3  11   9     1254.09     1489.53    277.65 o 
 -10   0  10    11675.80    11179.50    648.24 o 
  -8   0  10    18509.30    17783.86    915.71 o 
  -6   0  10    25474.48    27317.30   1060.48 o 
  -4   0  10    20137.06    21230.88    858.50 o 
  -2   0  10    14806.78    15065.00    653.62 o 
   0   0  10    16038.72    16281.50    695.39 o 
   2   0  10    20714.69    19631.93    808.37 o 
   4   0  10     6018.58     5900.28    349.32 o 
   6   0  10    12117.61    11886.23    564.92 o 
   8   0  10     7915.75     8309.90    463.58 o 
  -9   1  10     8560.84     8318.27    373.99 o 
  -7   1  10    20235.48    20753.68   1826.15 o 
  -5   1  10     7481.06     7834.13    397.87 o 
  -3   1  10    12377.75    13027.44    415.39 o 
  -1   1  10    19896.44    20328.73    766.18 o 
   1   1  10    19324.04    19047.14    884.88 o 
   3   1  10     5269.58     5269.11    231.88 o 
   5   1  10     6224.08     5899.61    251.79 o 
   7   1  10     5458.48     5289.11    246.49 o 
 -12   2  10     3411.17     3268.01    313.92 o 
 -10   2  10     2465.91     2384.25    190.88 o 
  -8   2  10     1666.86     1787.94    409.00 o 
  -6   2  10     3109.10     3194.49    380.61 o 
  -4   2  10    10102.94    10771.42    429.77 o 
  -2   2  10     2034.22     2029.27    311.16 o 
   0   2  10     6346.93     6364.42    349.73 o 
   2   2  10     2025.36     1793.39    147.23 o 
   4   2  10     2846.25     2696.80    170.38 o 
   6   2  10     2256.80     2312.97    169.83 o 
   8   2  10      934.87      870.79    138.57 o 
 -11   3  10        4.46      -62.86    104.95 o 
  -9   3  10        6.17     -239.64    268.44 o 
  -7   3  10     2792.59     2640.76    288.28 o 
  -5   3  10     2015.23     2082.28    199.55 o 
  -3   3  10      249.54      224.57     92.97 o 
  -1   3  10      768.65      744.61    111.05 o 
   1   3  10       32.63       73.52     81.22 o 
   3   3  10      252.24      262.04     94.41 o 
   5   3  10       55.12      -84.53     85.03 o 
   7   3  10       42.88       54.63     98.34 o 
 -10   4  10     3126.97     5114.45   6708.59 o 
  -8   4  10     3137.82     3501.62    528.96 o 
  -6   4  10     2910.20     2772.97    299.06 o 
  -4   4  10    16303.93    17079.10    903.83 o 
  -2   4  10     3060.97     3705.65    197.19 o 
   0   4  10     4152.59     4180.15    311.53 o 
   2   4  10     3118.83     3065.36    371.61 o 
   4   4  10     2646.10     2523.98    181.34 o 
   6   4  10     2324.35     2273.17    171.53 o 
   8   4  10     1665.19     1940.95    184.95 o 
 -11   5  10     8996.80     8560.17    578.93 o 
  -9   5  10    10151.54    12728.44   3531.30 o 
  -7   5  10     8612.71     9152.54    635.93 o 
  -5   5  10    13265.96    13040.43    744.99 o 
  -3   5  10    17190.64    17409.05    969.01 o 
  -1   5  10    11899.06    12341.80    869.30 o 
   1   5  10    14594.71    14854.84   1805.03 o 
   3   5  10     7251.65     7275.68    871.99 o 
   5   5  10     7369.00     7118.31    449.15 o 
   7   5  10     1775.20     1939.17    179.69 o 
 -10   6  10     8357.08    11764.21   4595.22 o 
  -8   6  10    16478.55    17902.48   2170.32 o 
  -6   6  10    15607.79    16147.70    835.68 o 
  -4   6  10    13495.04    13432.63    770.32 o 
  -2   6  10    12236.92    13114.23   1186.41 o 
   0   6  10    16852.49    17727.91   1150.03 o 
   2   6  10    12166.35    12131.73    652.15 o 
   4   6  10     8987.12     9568.70    827.60 o 
   6   6  10     8674.04     8440.20    846.83 o 
  -9   7  10     6391.49     7435.84   1532.79 o 
  -7   7  10     9067.42     9416.33    584.38 o 
  -5   7  10     9739.78    10032.80   1001.28 o 
  -3   7  10     5316.60     5136.48    431.53 o 
  -1   7  10    11834.06    12072.37   1050.52 o 
   1   7  10     7496.39     7847.43    580.46 o 
   3   7  10    10154.30    10280.53    589.97 o 
   5   7  10     2112.65     2309.03    195.72 o 
  -8   8  10      798.17      863.16    171.45 o 
  -6   8  10     2439.07     2320.48    224.46 o 
  -4   8  10      632.08      849.76    167.45 o 
  -2   8  10     3331.86     3209.17    561.43 o 
   0   8  10     1409.02     1778.00    222.54 o 
   2   8  10     3042.56     2959.02    172.20 o 
   4   8  10     1128.70     1349.61    167.95 o 
  -7   9  10     1269.28     1379.96    205.26 o 
  -5   9  10        8.48      -67.77    128.00 o 
  -3   9  10      824.25      901.59    176.59 o 
  -1   9  10       99.40       -6.29    118.13 o 
   1   9  10       23.34       24.92     97.22 o 
   3   9  10      607.73      616.83    139.25 o 
  -4  10  10     4364.22     4570.82    530.47 o 
  -2  10  10     6256.46     6463.27   1062.12 o 
   0  10  10     1927.61     2041.80    229.29 o 
   2  10  10     4205.82     4067.20    729.09 o 
  -9   1  11     1911.40     1999.54    198.93 o 
  -7   1  11     5415.18     5827.48    389.22 o 
  -5   1  11     7496.74     7977.60    304.57 o 
  -3   1  11     2361.25     2485.10    183.30 o 
  -1   1  11     2389.98     2391.63    168.60 o 
   1   1  11     1839.97     1815.91    154.79 o 
   3   1  11     4126.30     3807.36    205.28 o 
   5   1  11     1348.62     1386.34    149.96 o 
   7   1  11     3155.54     3243.32    210.88 o 
 -10   2  11     7555.95     7324.68    515.48 o 
  -8   2  11     8636.22     9368.74   1142.57 o 
  -6   2  11    12085.58    12403.84   1446.13 o 
  -4   2  11    16397.26    17345.93    926.63 o 
  -2   2  11     8303.86     8647.80   1002.17 o 
   0   2  11     8432.19     8518.25    318.75 o 
   2   2  11     6082.90     6037.34    499.54 o 
   4   2  11     7014.14     6983.89    329.68 o 
   6   2  11     7002.78     6332.11    282.76 o 
  -9   3  11    11026.30    13524.34   3572.14 o 
  -7   3  11    16927.64    18793.50   3811.84 o 
  -5   3  11    14326.11    14475.94   2430.16 o 
  -3   3  11    13372.57    13400.74    440.47 o 
  -1   3  11     6486.68     6581.57    684.23 o 
   1   3  11    15019.36    15610.56   1283.53 o 
   3   3  11    11807.58    12119.31    415.58 o 
   5   3  11     6585.31     6633.16    352.75 o 
 -10   4  11     7637.73     7234.67    518.94 o 
  -8   4  11     6282.61     5952.38    458.88 o 
  -6   4  11     9450.38    10551.06   2810.77 o 
  -4   4  11    14179.84    15635.31   1982.56 o 
  -2   4  11     6723.38     6827.32    346.21 o 
   0   4  11     5673.20     5943.59    471.70 o 
   2   4  11     9469.44     9586.78    707.76 o 
   4   4  11     4279.95     4719.91    484.47 o 
   6   4  11     6374.37     6159.25    448.69 o 
  -9   5  11     1717.60     1714.06    287.77 o 
  -7   5  11     1814.49     1827.59    292.11 o 
  -5   5  11     2008.12     2292.32    440.79 o 
  -3   5  11     2725.18     2473.61    222.69 o 
  -1   5  11     3935.30     3816.85    325.46 o 
   1   5  11     2365.48     2430.94    332.51 o 
   3   5  11      782.47     1062.62    149.23 o 
   5   5  11     1585.23     1718.05    173.15 o 
  -8   6  11      589.92      612.30    239.98 o 
  -6   6  11      117.72      138.41    183.65 o 
  -4   6  11      289.07      254.27    148.12 o 
  -2   6  11       58.57       15.29    126.47 o 
   0   6  11       32.95     -120.88     80.59 o 
   2   6  11      222.11      253.24    100.70 o 
   4   6  11        5.53     -158.72    111.41 o 
  -7   7  11     8796.42     8233.40    591.86 o 
  -5   7  11     1291.66     1276.47    283.76 o 
  -3   7  11     4852.50     5448.79    437.09 o 
  -1   7  11     4067.25     3872.31    195.02 o 
   1   7  11     1290.70     1429.85    140.75 o 
   3   7  11     1509.85     1637.52    152.52 o 
  -6   8  11    11243.32    10477.38    686.93 o 
  -4   8  11     6967.58     7466.62   1160.58 o 
  -2   8  11     9055.17     9274.61   1123.04 o 
   0   8  11     6363.49     6615.43    621.16 o 
   2   8  11     3595.27     3849.19    249.86 o 
  -3   9  11     9345.67    10105.24   1763.58 o 
  -1   9  11     7901.13     8396.96    688.31 o 
   1   9  11     7841.95     8113.84    514.21 o 
  -6   0  12     9232.36     9542.34    498.83 o 
  -4   0  12     4932.77     5580.02    364.10 o 
  -2   0  12    19515.61    20820.71    883.08 o 
   0   0  12     9053.43     9514.95    498.87 o 
   2   0  12    10021.96    10489.57    535.26 o 
   4   0  12     5455.58     5050.64    353.97 o 
  -9   1  12     6940.54     7388.28    519.08 o 
  -7   1  12     6710.39     7256.52    454.53 o 
  -5   1  12     4796.71     5030.70    434.96 o 
  -3   1  12    11607.57    11409.01    399.45 o 
  -1   1  12     5225.15     5515.57    257.02 o 
   1   1  12     9599.33     9593.58    727.02 o 
   3   1  12     5768.71     5232.25    255.46 o 
   5   1  12     4196.82     4310.97    237.62 o 
  -8   2  12     1515.39     1527.05    268.06 o 
  -6   2  12     2183.28     2465.85    386.99 o 
  -4   2  12     5225.77     5484.67    258.16 o 
  -2   2  12     1160.64     1434.99    153.01 o 
   0   2  12     2001.41     2106.80    230.93 o 
   2   2  12     2034.19     2137.07    244.03 o 
   4   2  12     2024.57     1901.98    179.75 o 
  -9   3  12        8.18      -49.11    169.08 o 
  -7   3  12      209.05      136.26    136.48 o 
  -5   3  12      852.23      849.67    173.94 o 
  -3   3  12      540.52      521.42    117.61 o 
  -1   3  12       86.11       77.29    101.04 o 
   1   3  12        8.59       24.58    105.52 o 
   3   3  12      125.79      113.90    155.63 o 
  -8   4  12     2073.56     2924.19   1074.63 o 
  -6   4  12     3979.95     4585.67    952.78 o 
  -4   4  12     1639.32     1537.63    276.61 o 
  -2   4  12     3066.73     3122.66    199.44 o 
   0   4  12     1591.88     1489.55    162.13 o 
   2   4  12     2846.92     2823.04    212.66 o 
   4   4  12     3510.74     3572.64    224.74 o 
  -7   5  12     5454.13     6615.85   2301.99 o 
  -5   5  12     7799.68     8664.54   1408.75 o 
  -3   5  12     8389.06     8899.01   1190.60 o 
  -1   5  12     3345.87     3532.41    264.13 o 
   1   5  12    10702.96    11258.21   1542.02 o 
   3   5  12     6535.88     7045.97   1037.07 o 
  -6   6  12     7647.85     9897.04   3389.35 o 
  -4   6  12     7252.95     8268.19    954.78 o 
  -2   6  12    10512.83    11662.84   1739.35 o 
   0   6  12    11132.65    11268.07    634.71 o 
   2   6  12     5254.75     5596.77    724.50 o 
  -5   7  12     4498.65     5191.82   1281.77 o 
  -3   7  12     3521.00     3968.64    523.44 o 
  -1   7  12     8310.64     8874.89   1088.50 o 
   1   7  12     3835.85     4152.68    347.80 o 
  -5   1  13     3376.42     3488.79    219.35 o 
  -3   1  13      240.40      312.86    118.63 o 
  -1   1  13     3595.65     3453.97    216.14 o 
   1   1  13     2093.66     2209.96    195.00 o 
  -6   2  13     7485.76     7780.79    595.74 o 
  -4   2  13     3802.29     4076.94    629.29 o 
  -2   2  13     8522.38     9440.97    751.67 o 
   0   2  13     7101.33     7498.94    323.85 o 
   2   2  13     4621.25     4847.12    256.75 o 
  -5   3  13     8293.44     8793.59   1669.91 o 
  -3   3  13    10909.42    11926.26   1419.97 o 
  -1   3  13     4567.09     5108.00    595.57 o 
   1   3  13     7899.17     7801.14    904.55 o 
  -4   4  13     7585.09     8367.66   1738.56 o 
  -2   4  13     5994.81     6229.53    551.58 o 
   0   4  13     3302.22     3402.84    225.61 o 
  -3   5  13     1798.08     1413.28    211.86 o 
  -1   5  13      941.95      945.41    131.62 o 
                                                 
